# Supplementary material for: Impacts of ocean warming on echinoderms: A meta‐analysis
Source: Ecol Evol. 2023 Aug 8;13(8):e10307. doi: 10.1002/ece3.10307 (PMC10409743; doi:10.1002/ece3.10307)
Supplement: Supplementary file 1 — File S1 [file ECE3-13-e10307-s003.xls]

## Sheet: Lang et al. 2022_dataset
S1: Full dataset containing all data included in the meta-analysis.
Study name	Study number	Year	Effect size ID	Species	Class	Lifestage	Region	Biological response	Response number	Measure	Ctl temp	Ctl mean	Ctl error	Ctl error sd	Ctl n	Exp temp	Exp mean	Exp error	Exp error sd	Exp n	Error type	LnRR	Variance	MAT	Habituation time	Exposure time	Warming rate	Control adjusted	Exp adjusted	LnSR	lon	lat	search year from	search year to	MAT	E-MAT	E - (MAT + 2.58C)
Caballes et al., 2017	1	2017	1	Acanthaster sp.	Asteroidea	a.Gametes	Tropical (4-22°)	Reproductive success	1	Sperm speed FSW (um s-1)	28	220.89	14.74	14.74	5	30	222.59	11.57	11.57	5	SD	0.0077	0.0014309	28.8	2	NA	NA	2	4	0.693147	144.844	13.635	2003	2012	28.9607	1.03927	-1.54073
Caballes et al., 2017	1	2017	2	Acanthaster sp.	Asteroidea	a.Gametes	Tropical (4-22°)	Reproductive success	2	Sperm speed ESW (um s-1)	28	229.16	15.45	15.45	5	30	225.94	12.22	12.22	5	SD	-0.0142	0.0014941	28.8	2	NA	NA	2	4	0.693147	144.844	13.635	2003	2012	28.9607	1.03927	-1.54073
Caballes et al., 2017	1	2017	3	Acanthaster sp.	Asteroidea	a.Gametes	Tropical (4-22°)	Reproductive success	1	Sperm speed FSW (um s-1)	28	220.89	14.74	14.74	5	32	235.69	14.83	14.83	5	SD	0.0649	0.0016824	28.8	2	NA	NA	2	6	1.09861	144.844	13.635	2003	2012	28.9607	3.03927	0.459271
Caballes et al., 2017	1	2017	4	Acanthaster sp.	Asteroidea	a.Gametes	Tropical (4-22°)	Reproductive success	2	Sperm speed ESW (um s-1)	28	229.16	15.45	15.45	5	32	239.13	10.02	10.02	5	SD	0.0426	0.0012602	28.8	2	NA	NA	2	6	1.09861	144.844	13.635	2003	2012	28.9607	3.03927	0.459271
Caballes et al., 2017	1	2017	5	Acanthaster sp.	Asteroidea	a.Gametes	Tropical (4-22°)	Reproductive success	1	Sperm speed FSW (um s-1)	28	220.89	14.74	14.74	5	34	232.36	19.78	19.78	5	SD	0.0506	0.0023399	28.8	2	NA	NA	2	8	1.38629	144.844	13.635	2003	2012	28.9607	5.03927	2.45927
Caballes et al., 2017	1	2017	6	Acanthaster sp.	Asteroidea	a.Gametes	Tropical (4-22°)	Reproductive success	2	Sperm speed ESW (um s-1)	28	229.16	15.45	15.45	5	34	238.1	19.36	19.36	5	SD	0.0383	0.0022314	28.8	2	NA	NA	2	8	1.38629	144.844	13.635	2003	2012	28.9607	5.03927	2.45927
Caballes et al., 2017	1	2017	7	Acanthaster sp.	Asteroidea	a.Gametes	Tropical (4-22°)	Reproductive success	1	Sperm speed FSW (um s-1)	28	220.89	14.74	14.74	5	36	220.21	18.55	18.55	5	SD	-0.0031	0.0023098	28.8	2	NA	NA	2	10	1.60944	144.844	13.635	2003	2012	28.9607	7.03927	4.45927
Caballes et al., 2017	1	2017	8	Acanthaster sp.	Asteroidea	a.Gametes	Tropical (4-22°)	Reproductive success	2	Sperm speed ESW (um s-1)	28	229.16	15.45	15.45	5	36	228.05	26.31	26.31	5	SD	-0.0049	0.0035711	28.8	2	NA	NA	2	10	1.60944	144.844	13.635	2003	2012	28.9607	7.03927	4.45927
Caballes et al., 2017	1	2017	9	Acanthaster sp.	Asteroidea	a.Gametes	Tropical (4-22°)	Reproductive success	3	Sperm motility FSW (%)	28	69.43	2.82	2.82	5	30	65.56	3.66	3.66	5	SD	-0.0574	0.0009533	28.8	2	NA	NA	2	4	0.693147	144.844	13.635	2003	2012	28.9607	1.03927	-1.54073
Caballes et al., 2017	1	2017	10	Acanthaster sp.	Asteroidea	a.Gametes	Tropical (4-22°)	Reproductive success	4	Sperm motility ESW (%)	28	71.25	10.44	10.44	5	30	71.83	3.65	3.65	5	SD	0.0081	0.0048104	28.8	2	NA	NA	2	4	0.693147	144.844	13.635	2003	2012	28.9607	1.03927	-1.54073
Caballes et al., 2017	1	2017	11	Acanthaster sp.	Asteroidea	a.Gametes	Tropical (4-22°)	Reproductive success	3	Sperm motility FSW (%)	28	69.43	2.82	2.82	5	32	70.03	5.69	5.69	5	SD	0.0086	0.0016503	28.8	2	NA	NA	2	6	1.09861	144.844	13.635	2003	2012	28.9607	3.03927	0.459271
Caballes et al., 2017	1	2017	12	Acanthaster sp.	Asteroidea	a.Gametes	Tropical (4-22°)	Reproductive success	4	Sperm motility ESW (%)	28	71.25	10.44	10.44	5	32	71.05	6.98	6.98	5	SD	-0.0028	0.0062242	28.8	2	NA	NA	2	6	1.09861	144.844	13.635	2003	2012	28.9607	3.03927	0.459271
Caballes et al., 2017	1	2017	13	Acanthaster sp.	Asteroidea	a.Gametes	Tropical (4-22°)	Reproductive success	3	Sperm motility FSW (%)	28	69.43	2.82	2.82	5	34	74.73	6.39	6.39	5	SD	0.0736	0.0017923	28.8	2	NA	NA	2	8	1.38629	144.844	13.635	2003	2012	28.9607	5.03927	2.45927
Caballes et al., 2017	1	2017	14	Acanthaster sp.	Asteroidea	a.Gametes	Tropical (4-22°)	Reproductive success	4	Sperm motility ESW (%)	28	71.25	10.44	10.44	5	34	75.7	5.65	5.65	5	SD	0.0606	0.0054081	28.8	2	NA	NA	2	8	1.38629	144.844	13.635	2003	2012	28.9607	5.03927	2.45927
Caballes et al., 2017	1	2017	15	Acanthaster sp.	Asteroidea	a.Gametes	Tropical (4-22°)	Reproductive success	3	Sperm motility FSW (%)	28	69.43	2.82	2.82	5	36	52.76	13.86	13.86	5	SD	-0.2746	0.0141321	28.8	2	NA	NA	2	10	1.60944	144.844	13.635	2003	2012	28.9607	7.03927	4.45927
Caballes et al., 2017	1	2017	16	Acanthaster sp.	Asteroidea	a.Gametes	Tropical (4-22°)	Reproductive success	4	Sperm motility ESW (%)	28	71.25	10.44	10.44	5	36	59.84	10.56	10.56	5	SD	-0.1745	0.0105224	28.8	2	NA	NA	2	10	1.60944	144.844	13.635	2003	2012	28.9607	7.03927	4.45927
Caballes et al., 2017	1	2017	17	Acanthaster sp.	Asteroidea	a.Gametes	Tropical (4-22°)	Reproductive success	5	Fertilisation (%)	28	98.82	1.47	1.47	5	30	96.73	1.83	1.83	5	SD	-0.0214	0.0001158	28.8	2	NA	NA	2	4	0.693147	144.844	13.635	2003	2012	28.9607	1.03927	-1.54073
Caballes et al., 2017	1	2017	18	Acanthaster sp.	Asteroidea	a.Gametes	Tropical (4-22°)	Reproductive success	5	Fertilisation (%)	28	98.82	1.47	1.47	5	32	89.73	8.44	8.44	5	SD	-0.0965	0.0018137	28.8	2	NA	NA	2	6	1.09861	144.844	13.635	2003	2012	28.9607	3.03927	0.459271
Caballes et al., 2017	1	2017	19	Acanthaster sp.	Asteroidea	a.Gametes	Tropical (4-22°)	Reproductive success	5	Fertilisation (%)	28	98.82	1.47	1.47	5	34	71.89	7.04	7.04	5	SD	-0.3182	0.0019622	28.8	2	NA	NA	2	8	1.38629	144.844	13.635	2003	2012	28.9607	5.03927	2.45927
Caballes et al., 2017	1	2017	20	Acanthaster sp.	Asteroidea	a.Gametes	Tropical (4-22°)	Reproductive success	5	Fertilisation (%)	28	98.82	1.47	1.47	5	36	18.88	5.73	5.73	5	SD	-1.6552	0.0184662	28.8	2	NA	NA	2	10	1.60944	144.844	13.635	2003	2012	28.9607	7.03927	4.45927
Caballes et al., 2017	1	2017	21	Acanthaster sp.	Asteroidea	b.Embryonic stage	Tropical (4-22°)	Development success	6	Cleavage (%)	28	87.68	1.49	1.49	5	30	82.07	3.54	3.54	5	SD	-0.0661	0.0004299	28.8	2	NA	NA	2	4	0.693147	144.844	13.635	2003	2012	28.9607	1.03927	-1.54073
Caballes et al., 2017	1	2017	22	Acanthaster sp.	Asteroidea	b.Embryonic stage	Tropical (4-22°)	Development success	6	Cleavage (%)	28	87.68	1.49	1.49	5	32	77.79	1.86	1.86	5	SD	-0.1197	0.0001721	28.8	2	NA	NA	2	6	1.09861	144.844	13.635	2003	2012	28.9607	3.03927	0.459271
Caballes et al., 2017	1	2017	23	Acanthaster sp.	Asteroidea	b.Embryonic stage	Tropical (4-22°)	Development success	6	Cleavage (%)	28	87.68	1.49	1.49	5	34	48.39	1.73	1.73	5	SD	-0.5944	0.0003134	28.8	2	NA	NA	2	8	1.38629	144.844	13.635	2003	2012	28.9607	5.03927	2.45927
Caballes et al., 2017	1	2017	24	Acanthaster sp.	Asteroidea	b.Embryonic stage	Tropical (4-22°)	Development success	6	Cleavage (%)	28	87.68	1.49	1.49	5	36	7	6.06	6.06	5	SD	-2.5278	0.14995	28.8	2	NA	NA	2	10	1.60944	144.844	13.635	2003	2012	28.9607	7.03927	4.45927
Caballes et al., 2017	1	2017	25	Acanthaster sp.	Asteroidea	b.Embryonic stage	Tropical (4-22°)	Development success	7	Gastrulation (%)	28	83.43	8.73	8.73	5	30	80.83	3.06	3.06	5	SD	-0.0317	0.0024765	28.8	2	NA	NA	2	4	0.693147	144.844	13.635	2003	2012	28.9607	1.03927	-1.54073
Caballes et al., 2017	1	2017	26	Acanthaster sp.	Asteroidea	b.Embryonic stage	Tropical (4-22°)	Development success	7	Gastrulation (%)	28	83.43	8.73	8.73	5	32	70.54	5.97	5.97	5	SD	-0.1678	0.0036224	28.8	2	NA	NA	2	6	1.09861	144.844	13.635	2003	2012	28.9607	3.03927	0.459271
Caballes et al., 2017	1	2017	27	Acanthaster sp.	Asteroidea	b.Embryonic stage	Tropical (4-22°)	Development success	7	Gastrulation (%)	28	83.43	8.73	8.73	5	34	47.42	6.55	6.55	5	SD	-0.565	0.0060057	28.8	2	NA	NA	2	8	1.38629	144.844	13.635	2003	2012	28.9607	5.03927	2.45927
Caballes et al., 2017	1	2017	28	Acanthaster sp.	Asteroidea	b.Embryonic stage	Tropical (4-22°)	Development success	7	Gastrulation (%)	28	83.43	8.73	8.73	5	36	5.76	4.68	4.68	5	SD	-2.6731	0.134221	28.8	2	NA	NA	2	10	1.60944	144.844	13.635	2003	2012	28.9607	7.03927	4.45927
Kamya et al., 2014	2	2014	29	Acanthaster sp.	Asteroidea	a.Gametes	Tropical (4-22°)	Reproductive success	8	Fertilisation (%)	26	92.75	2.66	8.41	10	28	93.22	1.67	5.28	10	SE	0.0051	0.0011434	26.6	7	NA	NA	2	4	0.693147	145.98	-16.76	2002	2011	26.7241	1.27594	-1.30406
Kamya et al., 2014	2	2014	30	Acanthaster sp.	Asteroidea	a.Gametes	Tropical (4-22°)	Reproductive success	8	Fertilisation (%)	26	92.75	2.66	8.41	10	30	89.33	3.06	9.68	10	SE	-0.0376	0.0019959	26.6	7	NA	NA	2	6	1.09861	145.98	-16.76	2002	2011	26.7241	3.27594	0.695937
Kamya et al., 2014	2	2014	31	Acanthaster sp.	Asteroidea	b.Embryonic stage	Tropical (4-22°)	Development success	9	Normal Gastrulae (%)	26	88.88	2.6	8.22	10	28	88.73	1.76	5.57	10	SE	-0.0017	0.0012492	26.6	7	NA	NA	2	4	0.693147	145.98	-16.76	2002	2011	26.7241	1.27594	-1.30406
Kamya et al., 2014	2	2014	32	Acanthaster sp.	Asteroidea	b.Embryonic stage	Tropical (4-22°)	Development success	9	Normal Gastrulae (%)	26	88.88	2.6	8.22	10	30	77.54	2.93	9.27	10	SE	-0.1365	0.0022836	26.6	7	NA	NA	2	6	1.09861	145.98	-16.76	2002	2011	26.7241	3.27594	0.695937
Kamya et al., 2014	2	2014	33	Acanthaster sp.	Asteroidea	c.Larval stage	Tropical (4-22°)	Development success	10	Normal Larvae day 4 (%)	26	81.32	1.01	2.26	5	28	87.39	1.31	2.93	5	SE	0.072	0.000379	26.6	7	NA	NA	2	4	0.693147	145.98	-16.76	2002	2011	26.7241	1.27594	-1.30406
Kamya et al., 2014	2	2014	34	Acanthaster sp.	Asteroidea	c.Larval stage	Tropical (4-22°)	Development success	10	Normal Larvae day 4 (%)	26	81.32	1.01	2.26	5	30	85.92	1.19	2.66	5	SE	0.055	0.0003461	26.6	7	NA	NA	2	6	1.09861	145.98	-16.76	2002	2011	26.7241	3.27594	0.695937
Kamya et al., 2014	2	2014	35	Acanthaster sp.	Asteroidea	c.Larval stage	Tropical (4-22°)	Development success	11	Normal Larvae day 10 (%)	26	70.27	2.92	6.53	5	28	74.55	1.73	3.87	5	SE	0.0591	0.0022652	26.6	7	NA	NA	2	4	0.693147	145.98	-16.76	2002	2011	26.7241	1.27594	-1.30406
Kamya et al., 2014	2	2014	36	Acanthaster sp.	Asteroidea	c.Larval stage	Tropical (4-22°)	Growth	12	Length day 4 (mm)	26	0.46	0.01	0.02	5	28	0.5	0.01	0.02	5	SE	0.0834	0.0008726	26.6	7	NA	NA	2	4	0.693147	145.98	-16.76	2002	2011	26.7241	1.27594	-1.30406
Kamya et al., 2014	2	2014	37	Acanthaster sp.	Asteroidea	c.Larval stage	Tropical (4-22°)	Growth	12	Length day 4 (mm)	26	0.46	0.01	0.02	5	30	0.42	0.01	0.02	5	SE	-0.091	0.0010395	26.6	7	NA	NA	2	6	1.09861	145.98	-16.76	2002	2011	26.7241	3.27594	0.695937
Kamya et al., 2014	2	2014	38	Acanthaster sp.	Asteroidea	c.Larval stage	Tropical (4-22°)	Growth	13	Length day 10 (mm)	26	0.52	0.02	0.04	5	28	0.48	0.02	0.04	5	SE	-0.08	0.0032154	26.6	7	NA	NA	2	4	0.693147	145.98	-16.76	2002	2011	26.7241	1.27594	-1.30406
Kamya et al., 2014	2	2014	39	Acanthaster sp.	Asteroidea	c.Larval stage	Tropical (4-22°)	Growth	14	Width day 4 (mm)	26	0.36	0.01	0.02	5	28	0.38	0.01	0.02	5	SE	0.0541	0.0014641	26.6	7	NA	NA	2	4	0.693147	145.98	-16.76	2002	2011	26.7241	1.27594	-1.30406
Kamya et al., 2014	2	2014	40	Acanthaster sp.	Asteroidea	c.Larval stage	Tropical (4-22°)	Growth	14	Width day 4 (mm)	26	0.36	0.01	0.02	5	30	0.33	0	0	5	SE	-0.087	0.0007716	26.6	7	NA	NA	2	6	1.09861	145.98	-16.76	2002	2011	26.7241	3.27594	0.695937
Kamya et al., 2014	2	2014	41	Acanthaster sp.	Asteroidea	c.Larval stage	Tropical (4-22°)	Growth	15	Width day 10 (mm)	26	0.35	0.01	0.02	5	28	0.31	0	0	5	SE	-0.1214	0.0008163	26.6	7	NA	NA	2	4	0.693147	145.98	-16.76	2002	2011	26.7241	1.27594	-1.30406
Rupp 1973	3	1973	42	Acanthaster sp.	Asteroidea	a.Gametes	Tropical (4-22°)	Reproductive success	16	Fertilisation (%)	28	99.8	0.4	0.69	3	31	90.9	6.8	11.78	3	SE	-0.0934	0.0056122	28.8	NA	NA	NA	2	5	0.916291	144.64	13.4	1991	2020	28.8377	2.1623	-0.4177
Rupp 1973	3	1973	43	Acanthaster sp.	Asteroidea	a.Gametes	Tropical (4-22°)	Reproductive success	16	Fertilisation (%)	28	99.8	0.4	0.69	3	34	70.2	10.8	18.71	3	SE	-0.3518	0.0236847	28.8	NA	NA	NA	2	8	1.38629	144.64	13.4	1991	2020	28.8377	5.1623	2.5823
Rupp 1973	3	1973	44	Acanthaster sp.	Asteroidea	a.Gametes	Tropical (4-22°)	Reproductive success	16	Fertilisation (%)	28	99.8	0.4	0.69	3	36	19.9	10.1	17.49	3	SE	-1.6124	0.257611	28.8	NA	NA	NA	2	10	1.60944	144.64	13.4	1991	2020	28.8377	7.1623	4.5823
Rupp 1973	5	1973	45	Linckia laevigata	Asteroidea	a.Gametes	Tropical (4-22°)	Reproductive success	17	Fertilisation (%)	28	97.3	3.6	6.24	3	31	97.5	3.6	6.24	3	SE	0.0021	0.0027322	28.8	NA	NA	NA	2	5	0.916291	144.64	13.4	1991	2020	28.8377	2.1623	-0.4177
Rupp 1973	5	1973	46	Linckia laevigata	Asteroidea	a.Gametes	Tropical (4-22°)	Reproductive success	17	Fertilisation (%)	28	97.3	3.6	6.24	3	34	91	9.2	15.93	3	SE	-0.0669	0.0115899	28.8	NA	NA	NA	2	8	1.38629	144.64	13.4	1991	2020	28.8377	5.1623	2.5823
Rupp 1973	5	1973	47	Linckia laevigata	Asteroidea	a.Gametes	Tropical (4-22°)	Reproductive success	17	Fertilisation (%)	28	97.3	3.6	6.24	3	36	21.8	1.2	2.08	3	SE	-1.4959	0.004399	28.8	NA	NA	NA	2	10	1.60944	144.64	13.4	1991	2020	28.8377	7.1623	4.5823
Rupp 1973	7	1973	48	Echinometra mathaei	Echinoidea	a.Gametes	Tropical (4-22°)	Reproductive success	18	Fertilisation (%)	28	96.4	2	3.46	3	31	95.5	3.4	5.89	3	SE	-0.0094	0.0016979	28.8	NA	NA	NA	2	5	0.916291	144.76	13.48	1991	2020	28.8377	2.1623	-0.4177
Rupp 1973	7	1973	49	Echinometra mathaei	Echinoidea	a.Gametes	Tropical (4-22°)	Reproductive success	18	Fertilisation (%)	28	96.4	2	3.46	3	34	95.9	4.8	8.31	3	SE	-0.0052	0.0029356	28.8	NA	NA	NA	2	8	1.38629	144.76	13.48	1991	2020	28.8377	5.1623	2.5823
Rupp 1973	7	1973	50	Echinometra mathaei	Echinoidea	a.Gametes	Tropical (4-22°)	Reproductive success	18	Fertilisation (%)	28	96.4	2	3.46	3	36	95.4	1.8	3.12	3	SE	-0.0104	0.0007864	28.8	NA	NA	NA	2	10	1.60944	144.76	13.48	1991	2020	28.8377	7.1623	4.5823
Rupp 1973	3	1973	51	Acanthaster sp.	Asteroidea	b.Embryonic stage	Tropical (4-22°)	Development success	19	Cleavage (%)	28	97.5	2.2	3.81	3	31	96.6	3	5.2	3	SE	-0.0093	0.0014736	28.8	NA	NA	NA	2	5	0.916291	144.64	13.4	1991	2020	28.8377	2.1623	-0.4177
Rupp 1973	3	1973	52	Acanthaster sp.	Asteroidea	b.Embryonic stage	Tropical (4-22°)	Development success	19	Cleavage (%)	28	97.5	2.2	3.81	3	34	35.2	20.4	35.33	3	SE	-1.0188	0.336382	28.8	NA	NA	NA	2	8	1.38629	144.64	13.4	1991	2020	28.8377	5.1623	2.5823
Rupp 1973	4	1973	53	Culcita novaeguineae	Asteroidea	b.Embryonic stage	Tropical (4-22°)	Development success	20	Cleavage (%)	28	96.6	5.6	9.7	3	31	97.6	4	6.93	3	SE	0.0103	0.0050403	28.8	NA	NA	NA	2	5	0.916291	144.64	13.4	1991	2020	28.8377	2.1623	-0.4177
Rupp 1973	4	1973	54	Culcita novaeguineae	Asteroidea	b.Embryonic stage	Tropical (4-22°)	Development success	20	Cleavage (%)	28	96.6	5.6	9.7	3	34	51.1	10.2	17.67	3	SE	-0.6368	0.0432042	28.8	NA	NA	NA	2	8	1.38629	144.64	13.4	1991	2020	28.8377	5.1623	2.5823
Rupp 1973	4	1973	55	Culcita novaeguineae	Asteroidea	b.Embryonic stage	Tropical (4-22°)	Development success	20	Cleavage (%)	28	96.6	5.6	9.7	3	36	0.6	0.2	0.35	3	SE	-5.0814	0.114472	28.8	NA	NA	NA	2	10	1.60944	144.64	13.4	1991	2020	28.8377	7.1623	4.5823
Rupp 1973	5	1973	56	Linckia laevigata	Asteroidea	b.Embryonic stage	Tropical (4-22°)	Development success	21	Cleavage (%)	28	97.9	2.4	4.16	3	31	94	3.8	6.58	3	SE	-0.0407	0.0022352	28.8	NA	NA	NA	2	5	0.916291	144.64	13.4	1991	2020	28.8377	2.1623	-0.4177
Rupp 1973	5	1973	57	Linckia laevigata	Asteroidea	b.Embryonic stage	Tropical (4-22°)	Development success	21	Cleavage (%)	28	97.9	2.4	4.16	3	34	30.2	18	31.18	3	SE	-1.1761	0.355849	28.8	NA	NA	NA	2	8	1.38629	144.64	13.4	1991	2020	28.8377	5.1623	2.5823
Rupp 1973	6	1973	58	Diadema savignyi	Echinoidea	b.Embryonic stage	Tropical (4-22°)	Development success	22	Cleavage (%)	28	96.6	0.1	0.14	2	31	95.4	3.4	4.81	2	SE	-0.0125	0.0012712	28.8	NA	NA	NA	2	5	0.916291	144.76	13.48	1991	2020	28.8377	2.1623	-0.4177
Rupp 1973	6	1973	59	Diadema savignyi	Echinoidea	b.Embryonic stage	Tropical (4-22°)	Development success	22	Cleavage (%)	28	96.6	0.1	0.14	2	34	26.8	19.8	28	2	SE	-1.2822	0.545835	28.8	NA	NA	NA	2	8	1.38629	144.76	13.48	1991	2020	28.8377	5.1623	2.5823
Rupp 1973	6	1973	60	Diadema savignyi	Echinoidea	b.Embryonic stage	Tropical (4-22°)	Development success	22	Cleavage (%)	28	96.6	0.1	0.14	2	36	1.2	1.2	1.7	2	SE	-4.3883	1	28.8	NA	NA	NA	2	10	1.60944	144.76	13.48	1991	2020	28.8377	7.1623	4.5823
Rupp 1973	7	1973	61	Echinometra mathaei	Echinoidea	b.Embryonic stage	Tropical (4-22°)	Development success	23	Cleavage (%)	28	98.3	0.8	1.39	3	31	97.1	2.2	3.81	3	SE	-0.0123	0.0005796	28.8	NA	NA	NA	2	5	0.916291	144.76	13.48	1991	2020	28.8377	2.1623	-0.4177
Rupp 1973	7	1973	62	Echinometra mathaei	Echinoidea	b.Embryonic stage	Tropical (4-22°)	Development success	23	Cleavage (%)	28	98.3	0.8	1.39	3	34	92.4	6.4	11.09	3	SE	-0.0619	0.0048637	28.8	NA	NA	NA	2	8	1.38629	144.76	13.48	1991	2020	28.8377	5.1623	2.5823
Rupp 1973	7	1973	63	Echinometra mathaei	Echinoidea	b.Embryonic stage	Tropical (4-22°)	Development success	23	Cleavage (%)	28	98.3	0.8	1.39	3	36	5.4	8.4	14.55	3	SE	-2.9016	2.41982	28.8	NA	NA	NA	2	10	1.60944	144.76	13.48	1991	2020	28.8377	7.1623	4.5823
Rupp 1973	8	1973	64	Echinometra mathaei	Echinoidea	a.Gametes	Tropical (4-22°)	Reproductive success	24	Fertilisation (%)	28	99.8	0.2	0.85	18	31	99.5	0.4	1.7	18	SE	-0.003	2.02e-05	28.8	NA	NA	NA	2	5	0.916291	144.76	13.48	1991	2020	28.8377	2.1623	-0.4177
Rupp 1973	8	1973	65	Echinometra mathaei	Echinoidea	a.Gametes	Tropical (4-22°)	Reproductive success	24	Fertilisation (%)	28	99.8	0.2	0.85	18	34	99.5	0.6	2.55	18	SE	-0.003	4.04e-05	28.8	NA	NA	NA	2	8	1.38629	144.76	13.48	1991	2020	28.8377	5.1623	2.5823
Rupp 1973	8	1973	66	Echinometra mathaei	Echinoidea	a.Gametes	Tropical (4-22°)	Reproductive success	24	Fertilisation (%)	28	99.8	0.2	0.85	18	36	97.7	0.4	2	25	SE	-0.0213	2.08e-05	28.8	NA	NA	NA	2	10	1.60944	144.76	13.48	1991	2020	28.8377	7.1623	4.5823
Rupp 1973	8	1973	67	Echinometra mathaei	Echinoidea	b.Embryonic stage	Tropical (4-22°)	Development success	25	Cleavage (%)	28	99.5	0.6	2.68	20	31	99.4	0.4	1.79	20	SE	-0.001	5.26e-05	28.8	NA	NA	NA	2	5	0.916291	144.76	13.48	1991	2020	28.8377	2.1623	-0.4177
Rupp 1973	8	1973	68	Echinometra mathaei	Echinoidea	b.Embryonic stage	Tropical (4-22°)	Development success	25	Cleavage (%)	28	99.5	0.6	2.68	20	34	98.9	0.6	2.68	20	SE	-0.006	7.32e-05	28.8	NA	NA	NA	2	8	1.38629	144.76	13.48	1991	2020	28.8377	5.1623	2.5823
Rupp 1973	8	1973	69	Echinometra mathaei	Echinoidea	b.Embryonic stage	Tropical (4-22°)	Development success	25	Cleavage (%)	28	99.5	0.6	2.68	20	36	3.5	1	4.47	20	SE	-3.3474	0.081669	28.8	NA	NA	NA	2	10	1.60944	144.76	13.48	1991	2020	28.8377	7.1623	4.5823
Lee et al. 2004	9	2004	70	Asterias amurensis	Asteroidea	a.Gametes	Sub-tropical (26-35°)	Reproductive success	26	Fertilisation (%)	10	95.96	2.65	2.65	3	15	96.65	2.21	2.21	3	SD	0.0072	0.0004285	19.2	NA	NA	NA	2	7	1.25276	128.676	34.9935	1992	2001	19.4078	-4.40783	-6.98783
Lee et al. 2004	9	2004	71	Asterias amurensis	Asteroidea	a.Gametes	Sub-tropical (26-35°)	Reproductive success	26	Fertilisation (%)	10	95.96	2.65	2.65	3	20	96.77	1.11	1.11	3	SD	0.0084	0.0002981	19.2	NA	NA	NA	2	12	1.79176	128.676	34.9935	1992	2001	19.4078	0.592167	-1.98783
Lee et al. 2004	9	2004	72	Asterias amurensis	Asteroidea	b.Embryonic stage	Sub-tropical (26-35°)	Development success	27	Hatching (%)	10	60.69	9.49	9.49	3	15	74.57	10.8	10.8	3	SD	0.206	0.0151423	19.2	NA	NA	NA	2	7	1.25276	128.676	34.9935	1992	2001	19.4078	-4.40783	-6.98783
Lee et al. 2004	9	2004	73	Asterias amurensis	Asteroidea	b.Embryonic stage	Sub-tropical (26-35°)	Development success	27	Hatching (%)	10	60.69	9.49	9.49	3	20	21.11	4.47	4.47	3	SD	-1.056	0.0230961	19.2	NA	NA	NA	2	12	1.79176	128.676	34.9935	1992	2001	19.4078	0.592167	-1.98783
Lee et al. 2004	9	2004	74	Asterias amurensis	Asteroidea	c.Larval stage	Sub-tropical (26-35°)	Development success	28	Normal larvae (%)	10	53.77	8.38	8.38	3	15	66.37	16.28	16.28	3	SD	0.2105	0.0281523	19.2	NA	NA	NA	2	7	1.25276	128.676	34.9935	1992	2001	19.4078	-4.40783	-6.98783
Lee et al. 2004	9	2004	75	Asterias amurensis	Asteroidea	c.Larval stage	Sub-tropical (26-35°)	Development success	28	Normal larvae (%)	10	53.77	8.38	8.38	3	20	13.27	6.26	6.26	3	SD	-1.3992	0.0822761	19.2	NA	NA	NA	2	12	1.79176	128.676	34.9935	1992	2001	19.4078	0.592167	-1.98783
Kashenko 2006	10	2006	76	Asterina pectinifera	Asteroidea	a.Gametes	Temperate (36-53°)	Reproductive success	29	Fertilisation (%)	22	98.1	1.2	1.14	6	25	98.4	1.3	1.24	6	95%CL	0.0031	4.91e-05	10.1	7	NA	NA	2	5	0.916291	132.75	42.88	1993	2002	10.2008	14.7992	12.2192
Kashenko 2006	10	2006	77	Asterina pectinifera	Asteroidea	b.Embryonic stage	Temperate (36-53°)	Survival	30	Blastulae released from egg membranes (%)	22	96	2.8	2.67	6	25	84.5	7.3	6.96	6	95%CL	-0.1276	0.0012588	10.1	7	NA	NA	2	5	0.916291	132.75	42.88	1993	2002	10.2008	14.7992	12.2192
Kashenko 2006	10	2006	78	Asterina pectinifera	Asteroidea	b.Embryonic stage	Temperate (36-53°)	Survival	31	Abnormal blastulae (%)	22	12.3	2.2	4.04	6	25	73.1	5.1	4.86	6	95%CL	-1.7822	0.0187047	10.1	7	NA	NA	2	5	0.916291	132.75	42.88	1993	2002	10.2008	14.7992	12.2192
Byrne et al. 2013a	11	2013	79	Patiriella regularis	Asteroidea	b.Embryonic stage	Temperate (36-53°)	Survival	34	Mortality 15hr (%)	19	10.83	2.5	7.5	9	21	18.88	2.97	8.91	9	SE	-0.5558	0.0780334	12.1	24	NA	NA	2	4	0.693147	158.985	-44.36	2000	2009	12.9504	8.0496	5.4696
Byrne et al. 2013a	11	2013	80	Patiriella regularis	Asteroidea	b.Embryonic stage	Temperate (36-53°)	Survival	34	Mortality 15hr (%)	19	10.83	2.5	7.5	9	23	24.47	1.99	5.97	9	SE	-0.8151	0.0599008	12.1	24	NA	NA	2	6	1.09861	158.985	-44.36	2000	2009	12.9504	10.0496	7.4696
Byrne et al. 2013a	11	2013	81	Patiriella regularis	Asteroidea	b.Embryonic stage	Temperate (36-53°)	Survival	35	Mortality 24hr (%)	19	35.17	1.21	3.63	9	21	40.99	3.19	9.57	9	SE	-0.1531	0.0072402	12.1	24	NA	NA	2	4	0.693147	158.985	-44.36	2000	2009	12.9504	8.0496	5.4696
Byrne et al. 2013a	11	2013	82	Patiriella regularis	Asteroidea	b.Embryonic stage	Temperate (36-53°)	Survival	35	Mortality 24hr (%)	19	35.17	1.21	3.63	9	23	48.84	2.74	8.22	9	SE	-0.3284	0.004331	12.1	24	NA	NA	2	6	1.09861	158.985	-44.36	2000	2009	12.9504	10.0496	7.4696
Byrne et al. 2013a	11	2013	83	Patiriella regularis	Asteroidea	c.Larval stage	Temperate (36-53°)	Survival	36	Normal larvae (%)	19	96.14	1.91	5.05	7	21	84.95	3.62	9.58	7	SE	-0.1237	0.0022106	12.1	24	NA	NA	2	4	0.693147	158.985	-44.36	2000	2009	12.9504	8.0496	5.4696
Byrne et al. 2013a	11	2013	84	Patiriella regularis	Asteroidea	c.Larval stage	Temperate (36-53°)	Survival	36	Normal larvae (%)	19	96.14	1.91	5.05	7	23	77.52	6.97	18.44	7	SE	-0.2153	0.0084789	12.1	24	NA	NA	2	6	1.09861	158.985	-44.36	2000	2009	12.9504	10.0496	7.4696
Byrne et al. 2013a	11	2013	85	Patiriella regularis	Asteroidea	c.Larval stage	Temperate (36-53°)	Growth	37	Larval length (um)	19	402.22	6.7	17.73	7	21	375.76	13.18	34.87	7	SE	-0.068	0.0015078	12.1	24	NA	NA	2	4	0.693147	158.985	-44.36	2000	2009	12.9504	8.0496	5.4696
Byrne et al. 2013a	11	2013	86	Patiriella regularis	Asteroidea	c.Larval stage	Temperate (36-53°)	Growth	37	Larval length (um)	19	402.22	6.7	17.73	7	23	353.53	12.55	33.2	7	SE	-0.129	0.0015377	12.1	24	NA	NA	2	6	1.09861	158.985	-44.36	2000	2009	12.9504	10.0496	7.4696
Byrne et al. 2009	12	2009	87	Heliocidaris erythrogramma	Echinoidea	a.Gametes	Sub-tropical (26-35°)	Reproductive success	38	Fertilisation (%)	20	96.22	1.02	2.28	5	24	92.32	3.41	7.62	5	SE	-0.0414	0.0014767	21.1	NA	NA	NA	2	6	1.09861	151.246	-33.9802	1998	2007	21.029	2.97096	0.390958
Byrne et al. 2009	12	2009	88	Heliocidaris erythrogramma	Echinoidea	a.Gametes	Sub-tropical (26-35°)	Reproductive success	38	Fertilisation (%)	20	96.22	1.02	2.28	5	26	95.79	0.95	2.12	5	SE	-0.0045	0.0002107	21.1	NA	NA	NA	2	8	1.38629	151.246	-33.9802	1998	2007	21.029	4.97096	2.39096
Byrne et al. 2009	12	2009	89	Heliocidaris erythrogramma	Echinoidea	b.Embryonic stage	Sub-tropical (26-35°)	Development success	39	Cleavage (%)	20	81.02	3.41	7.62	5	24	40.36	12.43	27.79	5	SE	-0.6969	0.096622	21.1	NA	NA	NA	2	6	1.09861	151.246	-33.9802	1998	2007	21.029	2.97096	0.390958
Byrne et al. 2009	12	2009	90	Heliocidaris erythrogramma	Echinoidea	b.Embryonic stage	Sub-tropical (26-35°)	Development success	39	Cleavage (%)	20	81.02	3.41	7.62	5	26	19.99	4.33	9.68	5	SE	-1.3995	0.0486906	21.1	NA	NA	NA	2	8	1.38629	151.246	-33.9802	1998	2007	21.029	4.97096	2.39096
Byrne et al. 2009	12	2009	91	Heliocidaris erythrogramma	Echinoidea	b.Embryonic stage	Sub-tropical (26-35°)	Development success	40	Gastrulation (%)	20	83.29	2.1	4.7	5	24	46.24	8.4	18.78	5	SE	-0.5885	0.0336364	21.1	NA	NA	NA	2	6	1.09861	151.246	-33.9802	1998	2007	21.029	2.97096	0.390958
Byrne et al. 2009	12	2009	92	Heliocidaris erythrogramma	Echinoidea	b.Embryonic stage	Sub-tropical (26-35°)	Development success	40	Gastrulation (%)	20	83.29	2.1	4.7	5	26	3.47	2.03	4.54	5	SE	-3.1782	0.342878	21.1	NA	NA	NA	2	8	1.38629	151.246	-33.9802	1998	2007	21.029	4.97096	2.39096
Binet and Doyle 2013	13	2013	93	Heliocidaris tuberculata	Echinoidea	a.Gametes	Sub-tropical (26-35°)	Reproductive success	41	Fertilisation 15 mins (%)	20	92.96	1.85	3.7	4	24	88.08	0.97	1.94	4	SE	-0.0539	0.0005173	21.1	0	NA	NA	2	6	1.09861	151.246	-33.9802	2001	2010	21.031	2.96896	0.388958
Binet and Doyle 2013	13	2013	94	Heliocidaris tuberculata	Echinoidea	a.Gametes	Sub-tropical (26-35°)	Reproductive success	41	Fertilisation 15 mins (%)	20	92.96	1.85	3.7	4	26	77.63	8.8	17.6	4	SE	-0.1802	0.0132461	21.1	0	NA	NA	2	8	1.38629	151.246	-33.9802	2001	2010	21.031	4.96896	2.38896
Binet and Doyle 2013	13	2013	95	Heliocidaris tuberculata	Echinoidea	a.Gametes	Sub-tropical (26-35°)	Reproductive success	43	Sperm mitochondrial activity 60 mins (Rh123 %)	20	91.61	0.35	0.61	3	24	91.89	0.78	1.35	3	SE	0.0031	8.66e-05	21.1	0	NA	NA	2	6	1.09861	151.246	-33.9802	2001	2010	21.031	2.96896	0.388958
Binet and Doyle 2013	13	2013	96	Heliocidaris tuberculata	Echinoidea	a.Gametes	Sub-tropical (26-35°)	Reproductive success	43	Sperm mitochondrial activity 60 mins (Rh123 %)	20	91.61	0.35	0.61	3	26	96.86	1.5	2.6	3	SE	0.0557	0.0002544	21.1	0	NA	NA	2	8	1.38629	151.246	-33.9802	2001	2010	21.031	4.96896	2.38896
Binet and Doyle 2013	13	2013	97	Heliocidaris tuberculata	Echinoidea	a.Gametes	Sub-tropical (26-35°)	Reproductive success	44	Sperm mitochondrial activity 180 mins (Rh123 %)	20	89.47	4.77	8.26	3	24	92.13	4.08	7.07	3	SE	0.0293	0.0048036	21.1	0	NA	NA	2	6	1.09861	151.246	-33.9802	2001	2010	21.031	2.96896	0.388958
Binet and Doyle 2013	13	2013	98	Heliocidaris tuberculata	Echinoidea	a.Gametes	Sub-tropical (26-35°)	Reproductive success	44	Sperm mitochondrial activity 180 mins (Rh123 %)	20	89.47	4.77	8.26	3	26	91.46	3.89	6.74	3	SE	0.022	0.0046514	21.1	0	NA	NA	2	8	1.38629	151.246	-33.9802	2001	2010	21.031	4.96896	2.38896
Ericson et al. 2012	14	2012	99	Sterechinus neumayeri	Echinoidea	a.Gametes	Polar (62-78°)	Reproductive success	45	Fertilisation (%)	0	96.99	1.21	3.83	10	1.5	99.29	0.47	1.49	10	SE	0.0234	0.000178	-0.9	1	40	NA	2	3.5	0.559616	77.992	-68.616	2001	2010	-0.892833	2.39283	-0.187167
Ericson et al. 2012	14	2012	100	Sterechinus neumayeri	Echinoidea	a.Gametes	Polar (62-78°)	Reproductive success	45	Fertilisation (%)	0	96.99	1.21	3.83	10	3	97.34	0.84	2.66	10	SE	0.0036	0.0002301	-0.9	1	5	NA	2	5	0.916291	77.992	-68.616	2001	2010	-0.892833	3.89283	1.31283
Ericson et al. 2012	14	2012	101	Sterechinus neumayeri	Echinoidea	b.Embryonic stage	Polar (62-78°)	Development success	46	Normal cleavage (%)	0	97.87	0.31	0.93	9	1.5	97.88	0.34	1.02	9	SE	0.0001	2.21e-05	-0.9	1	NA	NA	2	3.5	0.559616	77.992	-68.616	2001	2010	-0.892833	2.39283	-0.187167
Ericson et al. 2012	14	2012	102	Sterechinus neumayeri	Echinoidea	b.Embryonic stage	Polar (62-78°)	Development success	46	Normal cleavage (%)	0	97.87	0.31	0.93	9	3	98.22	0.76	2.28	9	SE	0.0036	6.99e-05	-0.9	1	NA	NA	2	5	0.916291	77.992	-68.616	2001	2010	-0.892833	3.89283	1.31283
Ericson et al. 2012	14	2012	103	Sterechinus neumayeri	Echinoidea	b.Embryonic stage	Polar (62-78°)	Development success	47	Normal blastulae (%)	0	99.04	0.47	1.33	8	1.5	97.71	0.79	2.23	8	SE	-0.0135	8.79e-05	-0.9	1	1260	NA	2	3.5	0.559616	77.992	-68.616	2001	2010	-0.892833	2.39283	-0.187167
Ericson et al. 2012	14	2012	104	Sterechinus neumayeri	Echinoidea	b.Embryonic stage	Polar (62-78°)	Development success	47	Normal blastulae (%)	0	99.04	0.47	1.33	8	3	89.2	2.99	8.46	8	SE	-0.1046	0.0011461	-0.9	1	NA	NA	2	5	0.916291	77.992	-68.616	2001	2010	-0.892833	3.89283	1.31283
Suckling et al. 2015	15	2015	105	Sterechinus neumayeri	Echinoidea	a.Gametes	Polar (62-78°)	Reproductive success	48	Egg size 6 months (um)	-0.3	170.35	1.31	3.71	8	1.8	149.24	1.23	3.48	8	SE	-0.1323	0.0001271	-0.9	14	168	NA	2	4.1	0.71784	-68.1333	-67.5667	1999	2008	-0.846375	2.64637	0.0663745
Suckling et al. 2015	15	2015	106	Sterechinus neumayeri	Echinoidea	a.Gametes	Polar (62-78°)	Reproductive success	49	Egg size 17 months (um)	-0.3	154.75	2.17	6.14	8	1.8	167.24	1.27	3.59	8	SE	0.0776	0.0002543	-0.9	14	476	NA	2	4.1	0.71784	-68.1333	-67.5667	1999	2008	-0.846375	2.64637	0.0663745
Suckling et al. 2015	15	2015	107	Sterechinus neumayeri	Echinoidea	c.Larval stage	Polar (62-78°)	Survival	50	Survival (%)	-0.3	72.49	3.94	11.14	8	1.8	58.54	5.07	14.34	8	SE	-0.2137	0.010455	-0.9	14	168	NA	2	4.1	0.71784	-68.1333	-67.5667	1999	2008	-0.846375	2.64637	0.0663745
Suckling et al. 2015	15	2015	108	Sterechinus neumayeri	Echinoidea	c.Larval stage	Polar (62-78°)	Survival	51	Survival (%)	-0.3	21.21	1.22	3.45	8	1.8	92.17	8.47	23.96	8	SE	1.4692	0.0117533	-0.9	14	476	NA	2	4.1	0.71784	-68.1333	-67.5667	1999	2008	-0.846375	2.64637	0.0663745
Nguyen et al. 2012	16	2012	109	Meridiastra calcar	Asteroidea	b.Embryonic stage	Sub-tropical (26-35°)	Development success	52	Hatching (%)	19	90.44	2.16	6.83	10	21	73.71	4.71	14.89	10	SE	-0.2045	0.0046535	21.1	6	NA	NA	2	4	0.693147	151.246	-33.9802	2000	2009	20.9709	0.0290625	-2.55094
Nguyen et al. 2012	16	2012	110	Meridiastra calcar	Asteroidea	b.Embryonic stage	Sub-tropical (26-35°)	Development success	52	Hatching (%)	19	90.44	2.16	6.83	10	23	42.45	6.09	19.26	10	SE	-0.7564	0.021152	21.1	6	NA	NA	2	6	1.09861	151.246	-33.9802	2000	2009	20.9709	2.02906	-0.550937
Nguyen et al. 2012	16	2012	111	Meridiastra calcar	Asteroidea	c.Larval stage	Sub-tropical (26-35°)	Survival	53	Mortality day 3 (%)	19	17.56	3.63	12.57	12	21	34.45	3.62	12.54	12	SE	-0.6739	0.0537749	21.1	6	NA	NA	2	4	0.693147	151.246	-33.9802	2000	2009	20.9709	0.0290625	-2.55094
Nguyen et al. 2012	16	2012	112	Meridiastra calcar	Asteroidea	c.Larval stage	Sub-tropical (26-35°)	Survival	53	Mortality day 3 (%)	19	17.56	3.63	12.57	12	23	62.86	5.51	19.09	12	SE	-1.2753	0.0504165	21.1	6	NA	NA	2	6	1.09861	151.246	-33.9802	2000	2009	20.9709	2.02906	-0.550937
Nguyen et al. 2012	16	2012	113	Meridiastra calcar	Asteroidea	c.Larval stage	Sub-tropical (26-35°)	Survival	54	Mortality day 5 (%)	19	26.22	1.45	5.02	12	21	43.7	3.06	10.6	12	SE	-0.5108	0.0079614	21.1	6	NA	NA	2	4	0.693147	151.246	-33.9802	2000	2009	20.9709	0.0290625	-2.55094
Nguyen et al. 2012	16	2012	114	Meridiastra calcar	Asteroidea	c.Larval stage	Sub-tropical (26-35°)	Survival	54	Mortality day 5 (%)	19	26.22	1.45	5.02	12	23	68.31	5.78	20.02	12	SE	-0.9575	0.0102178	21.1	6	NA	NA	2	6	1.09861	151.246	-33.9802	2000	2009	20.9709	2.02906	-0.550937
Nguyen et al. 2012	16	2012	115	Meridiastra calcar	Asteroidea	c.Larval stage	Sub-tropical (26-35°)	Development success	55	Normal larvae (%)	19	61.44	1.92	6.65	12	21	49.01	4.27	14.79	12	SE	-0.226	0.0085673	21.1	6	NA	NA	2	4	0.693147	151.246	-33.9802	2000	2009	20.9709	0.0290625	-2.55094
Nguyen et al. 2012	16	2012	116	Meridiastra calcar	Asteroidea	c.Larval stage	Sub-tropical (26-35°)	Growth	56	Larval length (um)	19	580.06	11.19	38.76	12	21	554.01	12.37	42.85	12	SE	-0.0459	0.0008707	21.1	6	NA	NA	2	4	0.693147	151.246	-33.9802	2000	2009	20.9709	0.0290625	-2.55094
Nguyen et al. 2012	16	2012	117	Meridiastra calcar	Asteroidea	c.Larval stage	Sub-tropical (26-35°)	Growth	56	Larval length (um)	19	580.06	11.19	38.76	12	23	523.65	9.36	32.42	12	SE	-0.1023	0.0006916	21.1	6	NA	NA	2	6	1.09861	151.246	-33.9802	2000	2009	20.9709	2.02906	-0.550937
Byrne et al. 2011a	17	2011	118	Heliocidaris erythrogramma	Echinoidea	d.Juvenile stage	Sub-tropical (26-35°)	Survival	57	Normal Juveniles (%)	22	45.39	7.6	18.62	6	24	42	5.48	13.42	6	SE	-0.0776	0.0450594	21.1	2	NA	NA	2	4	0.693147	151.246	-33.9802	2000	2009	20.9709	3.02906	0.449063
Byrne et al. 2011a	17	2011	119	Heliocidaris erythrogramma	Echinoidea	d.Juvenile stage	Sub-tropical (26-35°)	Survival	57	Normal Juveniles (%)	22	45.39	7.6	18.62	6	26	14.55	3.83	9.38	6	SE	-1.1377	0.0973256	21.1	2	NA	NA	2	6	1.09861	151.246	-33.9802	2000	2009	20.9709	5.02906	2.44906
Byrne et al. 2011a	17	2011	120	Heliocidaris erythrogramma	Echinoidea	d.Juvenile stage	Sub-tropical (26-35°)	Growth	58	Number of spines	22	13.46	1.22	2.99	6	24	15.81	1	2.45	6	SE	0.1609	0.0122161	21.1	2	NA	NA	2	4	0.693147	151.246	-33.9802	2000	2009	20.9709	3.02906	0.449063
Byrne et al. 2011a	17	2011	121	Heliocidaris erythrogramma	Echinoidea	d.Juvenile stage	Sub-tropical (26-35°)	Growth	58	Number of spines	22	13.46	1.22	2.99	6	26	7.98	1.13	2.77	6	SE	-0.5228	0.0282671	21.1	2	NA	NA	2	6	1.09861	151.246	-33.9802	2000	2009	20.9709	5.02906	2.44906
Padilla-Gamino et al. 2013	18	2013	122	Strongylocentrotus purpuratus	Echinoidea	c.Larval stage	Sub-tropical (26-35°)	Growth	59	Larval length (nm)	13	0.32	0.01	0.03	8	18	0.32	0	0	8	SE	0	0.0009766	12.8	NA	NA	NA	2	7	1.25276	-119.863	34.4012	2001	2010	14.7581	3.24185	0.661854
Padilla-Gamino et al. 2013	18	2013	123	Strongylocentrotus purpuratus	Echinoidea	c.Larval stage	Sub-tropical (26-35°)	Metabolic rate	60	Larval respiration (pmol O2/hr/larva)	13	8.3	0.55	1.35	6	18	12.82	0.83	2.03	6	SE	0.4348	0.0085827	12.8	NA	NA	NA	2	7	1.25276	-119.863	34.4012	2001	2010	14.7581	3.24185	0.661854
Parvez et al. 2018	19	2018	124	Tripneustes gratilla	Echinoidea	b.Embryonic stage	Tropical (4-22°)	Development success	61	Time to reach 2 cell stage (h)	28	1.22	0.01	0.01	10	31	1.08	0.03	0.03	10	SD	0.1219	8.39e-05	29.1	3.5	NA	NA	2	5	0.916291	118.695	4.471	2006	2015	29.144	1.85604	-0.723958
Parvez et al. 2018	19	2018	125	Tripneustes gratilla	Echinoidea	b.Embryonic stage	Tropical (4-22°)	Development success	61	Time to reach 2 cell stage (h)	28	1.22	0.01	0.01	10	34	1.01	0.05	0.05	10	SD	0.1889	0.0002518	29.1	3.5	NA	NA	2	8	1.38629	118.695	4.471	2006	2015	29.144	4.85604	2.27604
Parvez et al. 2018	19	2018	126	Tripneustes gratilla	Echinoidea	c.Larval stage	Tropical (4-22°)	Development success	62	Time to reach 2 cell stage (h)	28	45.22	0.05	0.05	10	31	41.28	0.05	0.05	10	SD	0.0912	3e-07	29.1	3.5	NA	NA	2	5	0.916291	118.695	4.471	2006	2015	29.144	1.85604	-0.723958
Parvez et al. 2018	19	2018	127	Tripneustes gratilla	Echinoidea	c.Larval stage	Tropical (4-22°)	Growth	63	Larval length prism (um)	28	121.96	0.7	4.7	45	31	113.62	0.96	6.44	45	SE	-0.0708	0.0001043	29.1	3.5	NA	NA	2	5	0.916291	118.695	4.471	2006	2015	29.144	1.85604	-0.723958
Parvez et al. 2018	19	2018	128	Tripneustes gratilla	Echinoidea	c.Larval stage	Tropical (4-22°)	Growth	64	Larval width prism (um)	28	113.99	0.55	3.69	45	31	110.36	4.74	31.8	45	SE	-0.0324	0.001868	29.1	3.5	NA	NA	2	5	0.916291	118.695	4.471	2006	2015	29.144	1.85604	-0.723958
Parvez et al. 2018	19	2018	129	Tripneustes gratilla	Echinoidea	c.Larval stage	Tropical (4-22°)	Growth	65	Larval length 4-arm (um)	28	250.42	0.6	4.02	45	31	238.51	0.49	3.29	45	SE	-0.0487	1e-05	29.1	3.5	NA	NA	2	5	0.916291	118.695	4.471	2006	2015	29.144	1.85604	-0.723958
Parvez et al. 2018	19	2018	130	Tripneustes gratilla	Echinoidea	c.Larval stage	Tropical (4-22°)	Growth	66	Post-oral arm length 4-arm (um)	28	133.32	0.47	3.15	45	31	120.47	0.47	3.15	45	SE	-0.1014	2.76e-05	29.1	3.5	NA	NA	2	5	0.916291	118.695	4.471	2006	2015	29.144	1.85604	-0.723958
Parvez et al. 2018	19	2018	131	Tripneustes gratilla	Echinoidea	c.Larval stage	Tropical (4-22°)	Growth	67	Body length 4 arm (um)	28	175.31	0.46	3.09	45	31	147.48	2.26	15.16	45	SE	-0.1729	0.0002417	29.1	3.5	NA	NA	2	5	0.916291	118.695	4.471	2006	2015	29.144	1.85604	-0.723958
Parvez et al. 2018	19	2018	132	Tripneustes gratilla	Echinoidea	c.Larval stage	Tropical (4-22°)	Growth	68	Anterior lateral arm length 4-arm (um)	28	92.35	0.34	2.28	45	31	83.17	0.46	3.09	45	SE	-0.1047	4.41e-05	29.1	3.5	NA	NA	2	5	0.916291	118.695	4.471	2006	2015	29.144	1.85604	-0.723958
Rahman et al. 2009	20	2009	133	Tripneustes gratilla	Echinoidea	b.Embryonic stage	Sub-tropical (26-35°)	Development success	69	Hatching (%)	25	96.51	2.27	2.27	5	29	94.25	4.51	4.51	5	SD	-0.0237	0.0005686	25.6	NA	NA	NA	2	6	1.09861	127.876	26.6976	1997	2006	25.6333	3.36667	0.786667
Rahman et al. 2009	20	2009	134	Tripneustes gratilla	Echinoidea	b.Embryonic stage	Sub-tropical (26-35°)	Development success	69	Hatching (%)	25	96.51	2.27	2.27	5	31	47.54	4.01	4.01	5	SD	-0.7081	0.0015336	25.6	NA	NA	NA	2	8	1.38629	127.876	26.6976	1997	2006	25.6333	5.36667	2.78667
Uthicke et al. 2015	21	2015	135	Acanthaster sp.	Asteroidea	c.Larval stage	Tropical (4-22°)	Development success	70	Mid-late brachiolaria day 10 (%)	28	1.9	1.02	0.97	6	29	4.56	2.3	2.11	6	95%CL	0.8755	0.0791964	26.6	NA	NA	NA	2	3	0.405465	145.855	-16.0247	2003	2012	26.6979	2.30208	-0.277917
Uthicke et al. 2015	21	2015	136	Acanthaster sp.	Asteroidea	c.Larval stage	Tropical (4-22°)	Development success	70	Mid-late brachiolaria day 10 (%)	28	1.9	1.02	0.97	6	30	9.2	3.6	3.43	6	95%CL	1.5773	0.0668168	26.6	NA	NA	NA	2	4	0.693147	145.855	-16.0247	2003	2012	26.6979	3.30208	0.722083
Uthicke et al. 2015	21	2015	137	Acanthaster sp.	Asteroidea	c.Larval stage	Tropical (4-22°)	Development success	71	Mid-late brachiolaria day 17 (%)	28	7	2.02	1.93	6	29	6.27	2.64	2.52	6	95%CL	-0.1101	0.0394493	26.6	NA	NA	NA	2	3	0.405465	145.855	-16.0247	2003	2012	26.6979	2.30208	-0.277917
Uthicke et al. 2015	21	2015	138	Acanthaster sp.	Asteroidea	c.Larval stage	Tropical (4-22°)	Development success	71	Mid-late brachiolaria day 17 (%)	28	7	2.02	1.93	6	30	8.78	3.66	3.49	6	95%CL	0.2266	0.038917	26.6	NA	NA	NA	2	4	0.693147	145.855	-16.0247	2003	2012	26.6979	3.30208	0.722083
Ling et al. 2008	22	2008	139	Centrostephanus rodgersii	Echinoidea	a.Gametes	Temperate (36-53°)	Reproductive success	72	Fertilisation (%)	12	96.98	1.99	2.81	2	13	96.49	2.5	3.54	2	SE	-0.0051	0.0010924	10.1	0	NA	NA	2	3	0.405465	148.49	-42.2207	1995	2004	14.6042	-1.60423	-4.18423
Ling et al. 2008	22	2008	140	Centrostephanus rodgersii	Echinoidea	a.Gametes	Temperate (36-53°)	Reproductive success	72	Fertilisation (%)	12	96.98	1.99	2.81	2	14	95.97	2	2.83	2	SE	-0.0105	0.0008554	10.1	0	NA	NA	2	4	0.693147	148.49	-42.2207	1995	2004	14.6042	-0.604229	-3.18423
Ling et al. 2008	22	2008	141	Centrostephanus rodgersii	Echinoidea	a.Gametes	Temperate (36-53°)	Reproductive success	72	Fertilisation (%)	12	96.98	1.99	2.81	2	15	99	1.02	1.44	2	SE	0.0206	0.0005272	10.1	0	NA	NA	2	5	0.916291	148.49	-42.2207	1995	2004	14.6042	0.395771	-2.18423
Ling et al. 2008	22	2008	142	Centrostephanus rodgersii	Echinoidea	a.Gametes	Temperate (36-53°)	Reproductive success	72	Fertilisation (%)	12	96.98	1.99	2.81	2	16	96.98	3.01	4.26	2	SE	0	0.0013844	10.1	0	NA	NA	2	6	1.09861	148.49	-42.2207	1995	2004	14.6042	1.39577	-1.18423
Ling et al. 2008	22	2008	143	Centrostephanus rodgersii	Echinoidea	a.Gametes	Temperate (36-53°)	Reproductive success	72	Fertilisation (%)	12	96.98	1.99	2.81	2	17	98.5	1.51	2.14	2	SE	0.0156	0.0006561	10.1	0	NA	NA	2	7	1.25276	148.49	-42.2207	1995	2004	14.6042	2.39577	-0.184229
Ling et al. 2008	22	2008	144	Centrostephanus rodgersii	Echinoidea	a.Gametes	Temperate (36-53°)	Reproductive success	72	Fertilisation (%)	12	96.98	1.99	2.81	2	18	98.98	1.01	1.43	2	SE	0.0204	0.0005252	10.1	0	NA	NA	2	8	1.38629	148.49	-42.2207	1995	2004	14.6042	3.39577	0.815771
Ling et al. 2008	22	2008	145	Centrostephanus rodgersii	Echinoidea	a.Gametes	Temperate (36-53°)	Reproductive success	72	Fertilisation (%)	12	96.98	1.99	2.81	2	19	98.99	0.14	0.2	2	SE	0.0205	0.0004231	10.1	0	NA	NA	2	9	1.50408	148.49	-42.2207	1995	2004	14.6042	4.39577	1.81577
Ling et al. 2008	22	2008	146	Centrostephanus rodgersii	Echinoidea	a.Gametes	Temperate (36-53°)	Reproductive success	72	Fertilisation (%)	12	96.98	1.99	2.81	2	20	99.51	0.54	0.76	2	SE	0.0258	0.0004505	10.1	0	NA	NA	2	10	1.60944	148.49	-42.2207	1995	2004	14.6042	5.39577	2.81577
Ling et al. 2008	22	2008	147	Centrostephanus rodgersii	Echinoidea	c.Larval stage	Temperate (36-53°)	Development success	73	Yield advanced two-arm plutei (%)	12	14.66	2.99	5.18	3	13	15.76	5.14	8.9	3	SE	0.0724	0.147967	10.1	0	NA	NA	2	3	0.405465	148.49	-42.2207	1995	2004	14.6042	-1.60423	-4.18423
Ling et al. 2008	22	2008	148	Centrostephanus rodgersii	Echinoidea	c.Larval stage	Temperate (36-53°)	Development success	73	Yield advanced two-arm plutei (%)	12	14.66	2.99	5.18	3	14	17.13	3.8	6.58	3	SE	0.1557	0.0908081	10.1	0	NA	NA	2	4	0.693147	148.49	-42.2207	1995	2004	14.6042	-0.604229	-3.18423
Ling et al. 2008	22	2008	149	Centrostephanus rodgersii	Echinoidea	c.Larval stage	Temperate (36-53°)	Development success	73	Yield advanced two-arm plutei (%)	12	14.66	2.99	5.18	3	15	17.15	0.77	1.33	3	SE	0.1569	0.043614	10.1	0	NA	NA	2	5	0.916291	148.49	-42.2207	1995	2004	14.6042	0.395771	-2.18423
Ling et al. 2008	22	2008	150	Centrostephanus rodgersii	Echinoidea	c.Larval stage	Temperate (36-53°)	Development success	73	Yield advanced two-arm plutei (%)	12	14.66	2.99	5.18	3	16	10.2	2.38	4.12	3	SE	-0.3627	0.0960426	10.1	0	NA	NA	2	6	1.09861	148.49	-42.2207	1995	2004	14.6042	1.39577	-1.18423
Ling et al. 2008	22	2008	151	Centrostephanus rodgersii	Echinoidea	c.Larval stage	Temperate (36-53°)	Development success	73	Yield advanced two-arm plutei (%)	12	14.66	2.99	5.18	3	17	9.65	1.12	1.94	3	SE	-0.4182	0.0550686	10.1	0	NA	NA	2	7	1.25276	148.49	-42.2207	1995	2004	14.6042	2.39577	-0.184229
Ling et al. 2008	22	2008	152	Centrostephanus rodgersii	Echinoidea	c.Larval stage	Temperate (36-53°)	Development success	73	Yield advanced two-arm plutei (%)	12	14.66	2.99	5.18	3	18	8.26	1.76	3.05	3	SE	-0.5737	0.0869992	10.1	0	NA	NA	2	8	1.38629	148.49	-42.2207	1995	2004	14.6042	3.39577	0.815771
Ling et al. 2008	22	2008	153	Centrostephanus rodgersii	Echinoidea	c.Larval stage	Temperate (36-53°)	Development success	73	Yield advanced two-arm plutei (%)	12	14.66	2.99	5.18	3	19	6.78	2.44	4.23	3	SE	-0.7711	0.171113	10.1	0	NA	NA	2	9	1.50408	148.49	-42.2207	1995	2004	14.6042	4.39577	1.81577
Ling et al. 2008	22	2008	154	Centrostephanus rodgersii	Echinoidea	c.Larval stage	Temperate (36-53°)	Development success	73	Yield advanced two-arm plutei (%)	12	14.66	2.99	5.18	3	20	0.11	0.09	0.16	3	SE	-4.8924	0.71102	10.1	0	NA	NA	2	10	1.60944	148.49	-42.2207	1995	2004	14.6042	5.39577	2.81577
Ling et al. 2008	22	2008	155	Centrostephanus rodgersii	Echinoidea	b.Embryonic stage	Temperate (36-53°)	Development success	74	Development time (h)	12	240.09	31.02	53.73	3	14	163.66	15.47	26.79	3	SE	0.3832	0.0256281	10.1	0	NA	NA	2	4	0.693147	148.49	-42.2207	1995	2004	14.6042	-0.604229	-3.18423
Ling et al. 2008	22	2008	156	Centrostephanus rodgersii	Echinoidea	b.Embryonic stage	Temperate (36-53°)	Development success	74	Development time (h)	12	240.09	31.02	53.73	3	14.5	147.5	15.46	26.78	3	SE	0.4872	0.0276789	10.1	0	NA	NA	2	4.5	0.81093	148.49	-42.2207	1995	2004	14.6042	-0.104229	-2.68423
Ling et al. 2008	22	2008	157	Centrostephanus rodgersii	Echinoidea	b.Embryonic stage	Temperate (36-53°)	Development success	74	Development time (h)	12	240.09	31.02	53.73	3	15.5	107.62	9.01	15.61	3	SE	0.8024	0.0237022	10.1	0	NA	NA	2	5.5	1.0116	148.49	-42.2207	1995	2004	14.6042	0.895771	-1.68423
Ling et al. 2008	22	2008	158	Centrostephanus rodgersii	Echinoidea	b.Embryonic stage	Temperate (36-53°)	Development success	74	Development time (h)	12	240.09	31.02	53.73	3	16	116.52	26.76	46.35	3	SE	0.723	0.0694368	10.1	0	NA	NA	2	6	1.09861	148.49	-42.2207	1995	2004	14.6042	1.39577	-1.18423
Ling et al. 2008	22	2008	159	Centrostephanus rodgersii	Echinoidea	b.Embryonic stage	Temperate (36-53°)	Development success	74	Development time (h)	12	240.09	31.02	53.73	3	17.5	89.31	5.63	9.75	3	SE	0.9889	0.0206669	10.1	0	NA	NA	2	7.5	1.32176	148.49	-42.2207	1995	2004	14.6042	2.89577	0.315771
Ling et al. 2008	22	2008	160	Centrostephanus rodgersii	Echinoidea	b.Embryonic stage	Temperate (36-53°)	Development success	74	Development time (h)	12	240.09	31.02	53.73	3	18	95.88	13.71	23.75	3	SE	0.9179	0.0371395	10.1	0	NA	NA	2	8	1.38629	148.49	-42.2207	1995	2004	14.6042	3.39577	0.815771
Byrne et al. 2013b	23	2013	161	Sterechinus neumayeri	Echinoidea	c.Larval stage	Polar (62-78°)	Development success	75	Normal prism larvae (%)	-1	0.93	0.01	0.03	12	1	0.93	0.03	0.1	12	SE	0	0.0011562	-0.9	6	NA	NA	2	4	0.693147	77.7248	-68.9219	2002	2011	-0.891666	1.89167	-0.688334
Byrne et al. 2013b	23	2013	162	Sterechinus neumayeri	Echinoidea	c.Larval stage	Polar (62-78°)	Development success	76	Normal echinoplutei larvae (%)	-1	0.78	0.08	0.28	12	1	0.52	0.13	0.45	12	SE	-0.4055	0.0730194	-0.9	6	NA	NA	2	4	0.693147	77.7248	-68.9219	2002	2011	-0.891666	1.89167	-0.688334
Sheppard Brennand et al. 2010	24	2010	163	Tripneustes gratilla	Echinoidea	c.Larval stage	Sub-tropical (26-35°)	Survival	78	Normal larvae (%)	24	78.47	5.6	9.7	3	27	76.03	8.57	14.84	3	SE	-0.0316	0.0177984	23	NA	NA	NA	2	5	0.916291	153.268	-30.2083	2000	2009	22.9405	4.05954	1.47954
Sheppard Brennand et al. 2010	24	2010	164	Tripneustes gratilla	Echinoidea	c.Larval stage	Sub-tropical (26-35°)	Survival	78	Normal larvae (%)	24	78.47	5.6	9.7	3	30	33.47	9.3	16.11	3	SE	-0.8521	0.0822996	23	NA	NA	NA	2	8	1.38629	153.268	-30.2083	2000	2009	22.9405	7.05954	4.47954
Sheppard Brennand et al. 2010	24	2010	165	Tripneustes gratilla	Echinoidea	c.Larval stage	Sub-tropical (26-35°)	Development success	79	Arm asymmetry (um)	24	7.3	1.15	1.99	3	27	12.09	1.22	2.11	3	SE	-0.5045	0.0349998	23	NA	NA	NA	2	5	0.916291	153.268	-30.2083	2000	2009	22.9405	4.05954	1.47954
Sheppard Brennand et al. 2010	24	2010	166	Tripneustes gratilla	Echinoidea	c.Larval stage	Sub-tropical (26-35°)	Growth	80	Arm length (um)	24	137.62	7.3	12.64	3	27	178.03	5.49	9.51	3	SE	0.2575	0.0037647	23	NA	NA	NA	2	5	0.916291	153.268	-30.2083	2000	2009	22.9405	4.05954	1.47954
Sheppard Brennand et al. 2010	24	2010	167	Tripneustes gratilla	Echinoidea	c.Larval stage	Sub-tropical (26-35°)	Growth	81	Calcite rod length (um)	24	378.69	18.12	31.38	3	27	452.77	9.84	17.04	3	SE	0.1787	0.0027619	23	NA	NA	NA	2	5	0.916291	153.268	-30.2083	2000	2009	22.9405	4.05954	1.47954
Li et al. 2010	25	2010	168	Apostichopus japonicus	Holothuroidea	c.Larval stage	Temperate (36-53°)	Development success	82	Settlement (%)	21	31.76	4.95	8.57	3	24	23.45	5.07	8.78	3	SE	-0.3033	0.0710357	21	NA	NA	NA	2	5	0.916291	122.497	37.1482	2000	2009	13.4836	10.5164	7.93642
Li et al. 2010	25	2010	169	Apostichopus japonicus	Holothuroidea	c.Larval stage	Temperate (36-53°)	Development success	82	Settlement (%)	21	31.76	4.95	8.57	3	27	16.5	4.84	8.38	3	SE	-0.6548	0.110336	21	NA	NA	NA	2	8	1.38629	122.497	37.1482	2000	2009	13.4836	13.5164	10.9364
Li et al. 2011	26	2011	170	Apostichopus japonicus	Holothuroidea	c.Larval stage	Temperate (36-53°)	Survival	83	Survival day 1 pre-feeding (%)	21	98.7	1.3	7.12	30	24	97.8	1.3	7.12	30	SE	-0.0092	0.0003502	21	NA	NA	NA	2	5	0.916291	122.497	37.1482	1997	2006	13.673	10.327	7.74704
Li et al. 2011	26	2011	171	Apostichopus japonicus	Holothuroidea	c.Larval stage	Temperate (36-53°)	Survival	83	Survival day 1 pre-feeding (%)	21	98.7	1.3	7.12	30	27	92	1.9	10.41	30	SE	-0.0703	0.0006	21	NA	NA	NA	2	8	1.38629	122.497	37.1482	1997	2006	13.673	13.327	10.747
Li et al. 2011	26	2011	172	Apostichopus japonicus	Holothuroidea	c.Larval stage	Temperate (36-53°)	Survival	84	Survival day 3 pre-feeding (%)	21	95.9	0.4	2.19	30	24	91.7	0.9	4.93	30	SE	-0.0448	0.0001137	21	NA	NA	NA	2	5	0.916291	122.497	37.1482	1997	2006	13.673	10.327	7.74704
Li et al. 2011	26	2011	173	Apostichopus japonicus	Holothuroidea	c.Larval stage	Temperate (36-53°)	Survival	84	Survival day 3 pre-feeding (%)	21	95.9	0.4	2.19	30	27	77.3	2.7	14.79	30	SE	-0.2156	0.0012374	21	NA	NA	NA	2	8	1.38629	122.497	37.1482	1997	2006	13.673	13.327	10.747
Li et al. 2011	26	2011	174	Apostichopus japonicus	Holothuroidea	c.Larval stage	Temperate (36-53°)	Growth	85	Growth rate day 1 pre-feeding (um/d)	21	32.6	2.9	15.88	30	24	42.9	3.1	16.98	30	SE	0.2746	0.013135	21	NA	NA	NA	2	5	0.916291	122.497	37.1482	1997	2006	13.673	10.327	7.74704
Li et al. 2011	26	2011	175	Apostichopus japonicus	Holothuroidea	c.Larval stage	Temperate (36-53°)	Growth	85	Growth rate day 1 pre-feeding (um/d)	21	32.6	2.9	15.88	30	27	6.7	3.3	18.07	30	SE	-1.5822	0.250506	21	NA	NA	NA	2	8	1.38629	122.497	37.1482	1997	2006	13.673	13.327	10.747
Li et al. 2011	26	2011	176	Apostichopus japonicus	Holothuroidea	c.Larval stage	Temperate (36-53°)	Growth	86	Growth rate day 3 pre-feeding (um/d)	21	126.8	1.8	9.86	30	24	145.4	1.8	9.86	30	SE	0.1369	0.0003548	21	NA	NA	NA	2	5	0.916291	122.497	37.1482	1997	2006	13.673	10.327	7.74704
Li et al. 2011	26	2011	177	Apostichopus japonicus	Holothuroidea	c.Larval stage	Temperate (36-53°)	Growth	86	Growth rate day 3 pre-feeding (um/d)	21	126.8	1.8	9.86	30	27	152.5	2.3	12.6	30	SE	0.1846	0.000429	21	NA	NA	NA	2	8	1.38629	122.497	37.1482	1997	2006	13.673	13.327	10.747
Li et al. 2011	26	2011	178	Apostichopus japonicus	Holothuroidea	c.Larval stage	Temperate (36-53°)	Survival	87	Survival day 5 feeding (%)	21	98.3	1.7	9.31	30	24	96.7	1.7	9.31	30	SE	-0.0164	0.0006081	21	NA	NA	NA	2	5	0.916291	122.497	37.1482	1997	2006	13.673	10.327	7.74704
Li et al. 2011	26	2011	179	Apostichopus japonicus	Holothuroidea	c.Larval stage	Temperate (36-53°)	Survival	87	Survival day 5 feeding (%)	21	98.3	1.7	9.31	30	27	90	2.5	13.69	30	SE	-0.0882	0.0010707	21	NA	NA	NA	2	8	1.38629	122.497	37.1482	1997	2006	13.673	13.327	10.747
Li et al. 2011	26	2011	180	Apostichopus japonicus	Holothuroidea	c.Larval stage	Temperate (36-53°)	Survival	88	Survival day 8 feeding (%)	21	90.8	2.2	12.05	30	24	87.7	1.2	6.57	30	SE	-0.0347	0.0007743	21	NA	NA	NA	2	5	0.916291	122.497	37.1482	1997	2006	13.673	10.327	7.74704
Li et al. 2011	26	2011	181	Apostichopus japonicus	Holothuroidea	c.Larval stage	Temperate (36-53°)	Survival	88	Survival day 8 feeding (%)	21	90.8	2.2	12.05	30	27	41.7	4.4	24.1	30	SE	-0.7782	0.0117206	21	NA	NA	NA	2	8	1.38629	122.497	37.1482	1997	2006	13.673	13.327	10.747
Li et al. 2011	26	2011	182	Apostichopus japonicus	Holothuroidea	c.Larval stage	Temperate (36-53°)	Growth	89	Growth rate day 5 feeding (um/d)	21	84.1	2.3	12.6	30	24	96.1	2.8	15.34	30	SE	0.1334	0.0015969	21	NA	NA	NA	2	5	0.916291	122.497	37.1482	1997	2006	13.673	10.327	7.74704
Li et al. 2011	26	2011	183	Apostichopus japonicus	Holothuroidea	c.Larval stage	Temperate (36-53°)	Growth	89	Growth rate day 5 feeding (um/d)	21	84.1	2.3	12.6	30	27	118.7	2.7	14.79	30	SE	0.3446	0.0012653	21	NA	NA	NA	2	8	1.38629	122.497	37.1482	1997	2006	13.673	13.327	10.747
Li et al. 2011	26	2011	184	Apostichopus japonicus	Holothuroidea	c.Larval stage	Temperate (36-53°)	Growth	90	Growth rate day 8 feeding (um/d)	21	80.7	1.8	9.86	30	24	93.6	1.8	9.86	30	SE	0.1483	0.0008673	21	NA	NA	NA	2	5	0.916291	122.497	37.1482	1997	2006	13.673	10.327	7.74704
Li et al. 2011	26	2011	185	Apostichopus japonicus	Holothuroidea	c.Larval stage	Temperate (36-53°)	Growth	90	Growth rate day 8 feeding (um/d)	21	80.7	1.8	9.86	30	27	77.3	1.6	8.76	30	SE	-0.043	0.0009259	21	NA	NA	NA	2	8	1.38629	122.497	37.1482	1997	2006	13.673	13.327	10.747
Hue et al. 2020	27	2020	186	Acanthaster sp.	Asteroidea	a.Gametes	Tropical (4-22°)	Reproductive success	91	Maximum diameter of eggs 2018/19 (mm)	27	0.24	0.04	0.04	291	29	0.22	0.01	0.01	291	IQR	-0.087	9.74e-05	24.8	7	NA	NA	2	4	0.693147	166.55	-22.4667	2008	2017	24.9924	4.00765	1.42765
Hue et al. 2020	27	2020	187	Acanthaster sp.	Asteroidea	a.Gametes	Tropical (4-22°)	Reproductive success	92	Maximum diameter of eggs 2019/20 (mm)	27	0.25	0.03	0.03	554	29	0.24	0.02	0.02	554	IQR	-0.0408	4.08e-05	24.8	7	NA	NA	2	4	0.693147	166.55	-22.4667	2008	2017	24.9924	4.00765	1.42765
Hue et al. 2020	27	2020	188	Acanthaster sp.	Asteroidea	a.Gametes	Tropical (4-22°)	Reproductive success	93	Volume of eggs x10-3 2018/19 (mm3)	27	6.27	2.62	2.62	291	29	4.46	0.61	0.61	291	IQR	-0.3406	0.0006664	24.8	7	NA	NA	2	4	0.693147	166.55	-22.4667	2008	2017	24.9924	4.00765	1.42765
Hue et al. 2020	27	2020	189	Acanthaster sp.	Asteroidea	a.Gametes	Tropical (4-22°)	Reproductive success	94	Volume of eggs x10-3 2019/20 (mm3)	27	7.06	2.55	2.55	554	29	5.84	1.79	1.79	554	IQR	-0.1897	0.0004052	24.8	7	NA	NA	2	4	0.693147	166.55	-22.4667	2008	2017	24.9924	4.00765	1.42765
Hue et al. 2020	27	2020	190	Acanthaster sp.	Asteroidea	a.Gametes	Tropical (4-22°)	Reproductive success	95	Sphericity of eggs 2018/19	27	0.87	0.06	0.06	291	29	0.9	0.07	0.07	291	IQR	0.0339	3.48e-05	24.8	7	NA	NA	2	4	0.693147	166.55	-22.4667	2008	2017	24.9924	4.00765	1.42765
Hue et al. 2020	27	2020	191	Acanthaster sp.	Asteroidea	a.Gametes	Tropical (4-22°)	Reproductive success	96	Sphericity of eggs 2019/20	27	0.91	0.06	0.06	554	29	0.9	0.07	0.07	554	IQR	-0.011	1.99e-05	24.8	7	NA	NA	2	4	0.693147	166.55	-22.4667	2008	2017	24.9924	4.00765	1.42765
Hue et al. 2020	27	2020	192	Acanthaster sp.	Asteroidea	a.Gametes	Tropical (4-22°)	Reproductive success	97	Fertilisation 2018/19 (%)	27	76.21	19.81	19.81	30	29	21.93	26.53	26.53	30	IQR	-1.2456	0.0510478	24.8	7	NA	NA	2	4	0.693147	166.55	-22.4667	2008	2017	24.9924	4.00765	1.42765
Hue et al. 2020	27	2020	193	Acanthaster sp.	Asteroidea	a.Gametes	Tropical (4-22°)	Reproductive success	98	Fertilisation 2019/20 (%)	27	96.51	4.64	4.64	30	29	94.07	8.2	8.2	30	IQR	-0.0256	0.0003305	24.8	7	NA	NA	2	4	0.693147	166.55	-22.4667	2008	2017	24.9924	4.00765	1.42765
Hue et al. 2020	27	2020	194	Acanthaster sp.	Asteroidea	e.Adult stage	Tropical (4-22°)	Reproductive success	99	Gonado-somatic index 2018/19 (%)	27	8.36	5.25	5.25	18	29	4.29	1.5	1.5	18	IQR	-0.6672	0.0286835	24.8	7	NA	NA	2	4	0.693147	166.55	-22.4667	2008	2017	24.9924	4.00765	1.42765
Hue et al. 2020	27	2020	195	Acanthaster sp.	Asteroidea	e.Adult stage	Tropical (4-22°)	Reproductive success	100	Gonado-somatic index 2019/20 (%)	27	10.23	6.7	6.7	24	29	6.43	6.33	6.33	23	IQR	-0.4644	0.0599745	24.8	7	NA	NA	2	4	0.693147	166.55	-22.4667	2008	2017	24.9924	4.00765	1.42765
Delorme et al. 2016	28	2016	196	Evechinus chloroticus	Echinoidea	e.Adult stage	Temperate (36-53°)	Feeding and nutrition	101	Feeding rate (g kg-1 hr-1)	18	5.71	0.32	0.64	4	24	1.51	0.16	0.32	4	SE	-1.3301	0.0143683	17.5	0	30	0.0417	2	8	1.38629	174.798	-36.3047	2004	2013	17.5241	6.47592	3.89592
Delorme et al. 2016	28	2016	197	Evechinus chloroticus	Echinoidea	e.Adult stage	Temperate (36-53°)	Growth	102	Wet weight day 30 (g)	18	103.22	4.31	8.62	4	24	95.93	3.49	6.98	4	SE	-0.0732	0.0030671	17.5	0	30	0.0417	2	8	1.38629	174.798	-36.3047	2004	2013	17.5241	6.47592	3.89592
Delorme et al. 2016	28	2016	198	Evechinus chloroticus	Echinoidea	e.Adult stage	Temperate (36-53°)	Growth	103	Wet weight day 90 (g)	18	104.84	4.03	8.06	4	24	91.12	3.59	7.18	4	SE	-0.1403	0.0030298	17.5	0	90	0.0417	2	8	1.38629	174.798	-36.3047	2004	2013	17.5241	6.47592	3.89592
Delorme et al. 2016	28	2016	199	Evechinus chloroticus	Echinoidea	e.Adult stage	Temperate (36-53°)	Growth	104	Diameter day 30 (cm)	18	5.99	0.1	0.2	4	24	6.05	0.09	0.18	4	SE	0.01	0.0005	17.5	0	30	0.0417	2	8	1.38629	174.798	-36.3047	2004	2013	17.5241	6.47592	3.89592
Delorme et al. 2016	28	2016	200	Evechinus chloroticus	Echinoidea	e.Adult stage	Temperate (36-53°)	Growth	105	Diameter day 90 (cm)	18	6.06	0.13	0.26	4	24	5.85	0.1	0.2	4	SE	-0.0353	0.0007524	17.5	0	90	0.0417	2	8	1.38629	174.798	-36.3047	2004	2013	17.5241	6.47592	3.89592
Morley et al. 2016	29	2016	201	Sterechinus neumayeri	Echinoidea	e.Adult stage	Polar (62-78°)	Feeding and nutrition	106	Absorption efficiency Sep (Aeff)	-0.3	0.77	0.06	0.19	10	2	0.71	0.05	0.16	10	SE	-0.0811	0.0110312	-0.85	60	1120	NA	2	4.3	0.765468	-68.1354	-67.5684	1999	2008	-0.846375	2.84637	0.266375
Morley et al. 2016	29	2016	202	Sterechinus neumayeri	Echinoidea	e.Adult stage	Polar (62-78°)	Feeding and nutrition	107	Absorption efficiency Nov (Aeff)	-0.3	0.87	0.02	0.06	10	2	0.91	0.02	0.06	10	SE	0.045	0.0010115	-0.85	60	1176	NA	2	4.3	0.765468	-68.1354	-67.5684	1999	2008	-0.846375	2.84637	0.266375
Morley et al. 2016	29	2016	203	Sterechinus neumayeri	Echinoidea	e.Adult stage	Polar (62-78°)	Feeding and nutrition	108	Energy consumed Sep (C, J hr-1 g AFDM-1)	-0.3	2.4	0.5	1.58	10	2	1.3	0.2	0.63	10	SE	-0.6131	0.0670714	-0.85	60	1120	NA	2	4.3	0.765468	-68.1354	-67.5684	1999	2008	-0.846375	2.84637	0.266375
Morley et al. 2016	29	2016	204	Sterechinus neumayeri	Echinoidea	e.Adult stage	Polar (62-78°)	Feeding and nutrition	109	Energy consumed Nov (C, J hr-1 g AFDM-1)	-0.3	4.8	1.1	3.48	10	2	3.1	0.5	1.58	10	SE	-0.4372	0.0785319	-0.85	60	1176	NA	2	4.3	0.765468	-68.1354	-67.5684	1999	2008	-0.846375	2.84637	0.266375
Morley et al. 2016	29	2016	205	Sterechinus neumayeri	Echinoidea	e.Adult stage	Polar (62-78°)	Feeding and nutrition	110	Energy absorbed Sep (A,J.h-1g AFDF-1)	-0.3	1.87	0.46	1.45	10	2	0.91	0.14	0.44	10	SE	-0.7202	0.0841794	-0.85	60	1120	NA	2	4.3	0.765468	-68.1354	-67.5684	1999	2008	-0.846375	2.84637	0.266375
Morley et al. 2016	29	2016	206	Sterechinus neumayeri	Echinoidea	e.Adult stage	Polar (62-78°)	Feeding and nutrition	111	Energy absorbed Nov (A,J.h-1g AFDF-1)	-0.3	4.13	0.89	2.81	10	2	2.87	0.45	1.42	10	SE	-0.364	0.0710232	-0.85	60	1176	NA	2	4.3	0.765468	-68.1354	-67.5684	1999	2008	-0.846375	2.84637	0.266375
Morley et al. 2016	29	2016	207	Sterechinus neumayeri	Echinoidea	e.Adult stage	Polar (62-78°)	Metabolic rate	112	Oxygen consumption rate Sep pre feed (umol g h-1 AFDM-1)	-0.3	2.33	0.25	0.79	10	2	2.51	0.36	1.14	10	SE	0.0744	0.0320836	-0.85	60	1120	NA	2	4.3	0.765468	-68.1354	-67.5684	1999	2008	-0.846375	2.84637	0.266375
Morley et al. 2016	29	2016	208	Sterechinus neumayeri	Echinoidea	e.Adult stage	Polar (62-78°)	Metabolic rate	113	Oxygen consumption rate Nov pre feed (umol g h-1 AFDM-1)	-0.3	2.33	0.13	0.41	10	2	2.8	0.34	1.08	10	SE	0.1838	0.0178579	-0.85	60	1176	NA	2	4.3	0.765468	-68.1354	-67.5684	1999	2008	-0.846375	2.84637	0.266375
Morley et al. 2016	29	2016	209	Sterechinus neumayeri	Echinoidea	e.Adult stage	Polar (62-78°)	Metabolic rate	114	Oxygen consumption rate Sep post feed (umol g h-1 AFDM-1)	-0.3	1.88	0.2	0.63	10	2	2.69	0.16	0.51	10	SE	0.3583	0.0148552	-0.85	60	1120	NA	2	4.3	0.765468	-68.1354	-67.5684	1999	2008	-0.846375	2.84637	0.266375
Morley et al. 2016	29	2016	210	Sterechinus neumayeri	Echinoidea	e.Adult stage	Polar (62-78°)	Metabolic rate	115	Oxygen consumption rate Nov post feed (umol g h-1 AFDM-1)	-0.3	2.34	0.32	1.01	10	2	3.25	0.44	1.39	10	SE	0.3285	0.0370301	-0.85	60	1176	NA	2	4.3	0.765468	-68.1354	-67.5684	1999	2008	-0.846375	2.84637	0.266375
Morley et al. 2016	29	2016	211	Sterechinus neumayeri	Echinoidea	e.Adult stage	Polar (62-78°)	Growth	116	Test AFDM Sep (mg)	-0.3	734	56	177.09	10	2	611	72	227.68	10	SE	-0.1834	0.019707	-0.85	60	1120	NA	2	4.3	0.765468	-68.1354	-67.5684	1999	2008	-0.846375	2.84637	0.266375
Morley et al. 2016	29	2016	212	Sterechinus neumayeri	Echinoidea	e.Adult stage	Polar (62-78°)	Growth	117	Test AFDM Nov (mg)	-0.3	791	105	332.04	10	2	712	80	252.98	10	SE	-0.1052	0.0302455	-0.85	60	1176	NA	2	4.3	0.765468	-68.1354	-67.5684	1999	2008	-0.846375	2.84637	0.266375
Morley et al. 2016	29	2016	213	Sterechinus neumayeri	Echinoidea	e.Adult stage	Polar (62-78°)	Reproductive success	118	Gonado-somatic index Sep (%)	-0.3	48.1	1.6	5.06	10	2	46.2	2.5	7.91	10	SE	-0.0403	0.0040347	-0.85	60	1120	NA	2	4.3	0.765468	-68.1354	-67.5684	1999	2008	-0.846375	2.84637	0.266375
Morley et al. 2016	29	2016	214	Sterechinus neumayeri	Echinoidea	e.Adult stage	Polar (62-78°)	Reproductive success	119	Gonado-somatic index Nov (%)	-0.3	47.2	4.3	13.6	10	2	42.4	3.7	11.7	10	SE	-0.1072	0.0159146	-0.85	60	1176	NA	2	4.3	0.765468	-68.1354	-67.5684	1999	2008	-0.846375	2.84637	0.266375
McEdward 1985	30	1985	215	Dendraster excentricus	Echinoidea	c.Larval stage	Temperate (36-53°)	Growth	120	Larval length (um)	12	435	8	25.3	10	17	456	12	37.95	10	SE	0.0471	0.0010307	11.4	0	NA	NA	2	7	1.25276	-128.423	48.4861	1991	2020	11.5296	5.4704	2.8904
McEdward 1985	30	1985	216	Dendraster excentricus	Echinoidea	c.Larval stage	Temperate (36-53°)	Growth	121	Larval length (um)	12	435	8	25.3	10	22	427	11	34.79	10	SE	-0.0186	0.0010019	11.4	0	NA	NA	2	12	1.79176	-128.423	48.4861	1991	2020	11.5296	10.4704	7.8904
McEdward 1985	30	1985	217	Dendraster excentricus	Echinoidea	c.Larval stage	Temperate (36-53°)	Growth	122	Ciliated band length (mm)	12	2.3	0.03	0.09	10	17	2.26	0.08	0.25	10	SE	-0.0175	0.0014232	11.4	0	NA	NA	2	7	1.25276	-128.423	48.4861	1991	2020	11.5296	5.4704	2.8904
McEdward 1985	30	1985	218	Dendraster excentricus	Echinoidea	c.Larval stage	Temperate (36-53°)	Growth	123	Ciliated band length (mm)	12	2.3	0.03	0.09	10	22	2.2	0.06	0.19	10	SE	-0.0445	0.0009139	11.4	0	NA	NA	2	12	1.79176	-128.423	48.4861	1991	2020	11.5296	10.4704	7.8904
McEdward 1985	30	1985	219	Dendraster excentricus	Echinoidea	c.Larval stage	Temperate (36-53°)	Development success	124	Symmetry (ratio)	12	1.05	0.01	0.05	30	17	1.04	0.01	0.05	30	SE	-0.0096	0.0001832	11.4	0	NA	NA	2	7	1.25276	-128.423	48.4861	1991	2020	11.5296	5.4704	2.8904
McEdward 1985	30	1985	220	Dendraster excentricus	Echinoidea	c.Larval stage	Temperate (36-53°)	Development success	125	Symmetry (ratio)	12	1.05	0.01	0.05	30	22	1.07	0.02	0.11	30	SE	0.0189	0.0004401	11.4	0	NA	NA	2	12	1.79176	-128.423	48.4861	1991	2020	11.5296	10.4704	7.8904
McEdward 1985	30	1985	221	Dendraster excentricus	Echinoidea	c.Larval stage	Temperate (36-53°)	Feeding and nutrition	126	Protein content (ng larvae-1)	12	110	12	37.95	10	17	87	10	31.62	10	SE	-0.2346	0.0251126	11.4	0	NA	NA	2	7	1.25276	-128.423	48.4861	1991	2020	11.5296	5.4704	2.8904
McEdward 1985	30	1985	222	Dendraster excentricus	Echinoidea	c.Larval stage	Temperate (36-53°)	Feeding and nutrition	127	Protein content (ng larvae-1)	12	110	12	37.95	10	22	99	7	22.14	10	SE	-0.1054	0.0169003	11.4	0	NA	NA	2	12	1.79176	-128.423	48.4861	1991	2020	11.5296	10.4704	7.8904
Balogh and Byrne 2020	31	2020	223	Parvulastra exigua	Asteroidea	c.Larval stage	Sub-tropical (26-35°)	Survival	128	Survival day 10 (%)	18	96.07	1.97	4.83	6	20	99.39	2.86	7.01	6	SE	0.034	0.0012485	21.1	NA	NA	NA	2	4	0.693147	151.246	-33.9802	2009	2018	21.402	-1.40204	-3.98204
Balogh and Byrne 2020	31	2020	224	Parvulastra exigua	Asteroidea	c.Larval stage	Sub-tropical (26-35°)	Survival	128	Survival day 10 (%)	18	96.07	1.97	4.83	6	22	96.16	2.06	5.05	6	SE	0.0009	0.0008794	21.1	NA	NA	NA	2	6	1.09861	151.246	-33.9802	2009	2018	21.402	0.597958	-1.98204
Balogh and Byrne 2020	31	2020	225	Parvulastra exigua	Asteroidea	c.Larval stage	Sub-tropical (26-35°)	Survival	128	Survival day 10 (%)	18	96.07	1.97	4.83	6	24	83.61	3.38	8.28	6	SE	-0.1389	0.0020547	21.1	NA	NA	NA	2	8	1.38629	151.246	-33.9802	2009	2018	21.402	2.59796	0.0179584
Balogh and Byrne 2020	31	2020	226	Parvulastra exigua	Asteroidea	c.Larval stage	Sub-tropical (26-35°)	Survival	128	Survival day 10 (%)	18	96.07	1.97	4.83	6	26	14.25	7.07	17.32	6	SE	-1.9083	0.246576	21.1	NA	NA	NA	2	10	1.60944	151.246	-33.9802	2009	2018	21.402	4.59796	2.01796
Balogh and Byrne 2020	31	2020	227	Parvulastra exigua	Asteroidea	c.Larval stage	Sub-tropical (26-35°)	Survival	128	Survival day 10 (%)	18	96.07	1.97	4.83	6	28	7.63	2.39	5.85	6	SE	-2.533	0.098538	21.1	NA	NA	NA	2	12	1.79176	151.246	-33.9802	2009	2018	21.402	6.59796	4.01796
Balogh and Byrne 2020	31	2020	228	Parvulastra exigua	Asteroidea	d.Juvenile stage	Sub-tropical (26-35°)	Survival	129	Survival day 20 (%)	18	94.37	2.13	5.22	6	20	98.07	1.61	3.94	6	SE	0.0385	0.000779	21.1	NA	NA	NA	2	4	0.693147	151.246	-33.9802	2009	2018	21.402	-1.40204	-3.98204
Balogh and Byrne 2020	31	2020	229	Parvulastra exigua	Asteroidea	d.Juvenile stage	Sub-tropical (26-35°)	Survival	129	Survival day 20 (%)	18	94.37	2.13	5.22	6	22	75.56	4.99	12.22	6	SE	-0.2223	0.0048708	21.1	NA	NA	NA	2	6	1.09861	151.246	-33.9802	2009	2018	21.402	0.597958	-1.98204
Balogh and Byrne 2020	31	2020	230	Parvulastra exigua	Asteroidea	d.Juvenile stage	Sub-tropical (26-35°)	Survival	129	Survival day 20 (%)	18	94.37	2.13	5.22	6	24	63.02	7.32	17.93	6	SE	-0.4038	0.0140011	21.1	NA	NA	NA	2	8	1.38629	151.246	-33.9802	2009	2018	21.402	2.59796	0.0179584
Balogh and Byrne 2020	31	2020	231	Parvulastra exigua	Asteroidea	d.Juvenile stage	Sub-tropical (26-35°)	Survival	129	Survival day 20 (%)	18	94.37	2.13	5.22	6	26	2.4	2.12	5.19	6	SE	-3.6718	0.780787	21.1	NA	NA	NA	2	10	1.60944	151.246	-33.9802	2009	2018	21.402	4.59796	2.01796
Harianto et al. 2021	32	2021	232	Heliocidaris erythrogramma	Echinoidea	e.Adult stage	Sub-tropical (26-35°)	Metabolic rate	130	Metabolic rate 4 weeks (mg O2 hr-1 kg-1)	16.6	6.11	0.66	0.66	10	18.6	6.84	0.82	0.82	10	IQR	0.1129	0.0026092	21.1	7	28	0.0069	2	4	0.693147	151.264	-33.8512	2004	2013	21.0797	-2.47973	-5.05973
Harianto et al. 2021	32	2021	233	Heliocidaris erythrogramma	Echinoidea	e.Adult stage	Sub-tropical (26-35°)	Metabolic rate	130	Metabolic rate 4 weeks (mg O2 hr-1 kg-1)	16.6	6.11	0.66	0.66	10	19.6	8.23	1.41	1.41	10	IQR	0.2979	0.0040886	21.1	7	28	0.0069	2	5	0.916291	151.264	-33.8512	2004	2013	21.0797	-1.47973	-4.05973
Harianto et al. 2021	32	2021	234	Heliocidaris erythrogramma	Echinoidea	e.Adult stage	Sub-tropical (26-35°)	Metabolic rate	131	Metabolic rate 12 weeks (mg O2 hr-1 kg-1)	16.6	7.44	0.85	0.85	10	18.6	7.9	0.7	0.7	10	IQR	0.06	0.0020878	21.1	7	84	0.0069	2	4	0.693147	151.264	-33.8512	2004	2013	21.0797	-2.47973	-5.05973
Harianto et al. 2021	32	2021	235	Heliocidaris erythrogramma	Echinoidea	e.Adult stage	Sub-tropical (26-35°)	Metabolic rate	131	Metabolic rate 12 weeks (mg O2 hr-1 kg-1)	16.6	7.44	0.85	0.85	10	19.6	8.08	0.5	0.5	10	IQR	0.0825	0.0016996	21.1	7	84	0.0069	2	5	0.916291	151.264	-33.8512	2004	2013	21.0797	-1.47973	-4.05973
Harianto et al. 2021	32	2021	236	Heliocidaris erythrogramma	Echinoidea	e.Adult stage	Sub-tropical (26-35°)	Feeding and nutrition	132	Feeding rate (g day-1 g-1)	20.1	0.06	0.01	0.01	10	22.1	0.05	0	0	10	IQR	-0.1823	0.0015242	21.1	7	84	0.0069	2	4	0.693147	151.264	-33.8512	2004	2013	21.0797	1.02027	-1.55973
Harianto et al. 2021	32	2021	237	Heliocidaris erythrogramma	Echinoidea	e.Adult stage	Sub-tropical (26-35°)	Feeding and nutrition	132	Feeding rate (g day-1 g-1)	20.1	0.06	0.01	0.01	10	23.1	0.05	0	0	10	IQR	-0.1823	0.0015242	21.1	7	84	0.0069	2	5	0.916291	151.264	-33.8512	2004	2013	21.0797	2.02027	-0.559729
Gall et al. 2021	33	2021	238	Heliocidaris erythrogramma	Echinoidea	c.Larval stage	Sub-tropical (26-35°)	Development success	133	Metamorphosing into juveniles 5 days (%)	19.47	26.94	4.06	13.16	10.5	21.02	31.27	4.67	15.13	10.5	SE	0.149	0.0450158	21.1	2	NA	NA	2	3.55	0.5738	151.267	-33.8567	2010	2019	21.4408	-0.420833	-3.00083
Gall et al. 2021	33	2021	239	Heliocidaris erythrogramma	Echinoidea	c.Larval stage	Sub-tropical (26-35°)	Development success	133	Metamorphosing into juveniles 5 days (%)	19.47	26.94	4.06	13.16	10.5	22.81	22.37	6.22	20.16	10.5	SE	-0.1859	0.100024	21.1	2	NA	NA	2	5.34	0.982078	151.267	-33.8567	2010	2019	21.4408	1.36917	-1.21083
Gall et al. 2021	33	2021	240	Heliocidaris erythrogramma	Echinoidea	c.Larval stage	Sub-tropical (26-35°)	Development success	133	Metamorphosing into juveniles 5 days (%)	19.47	26.94	4.06	13.16	10.5	24.54	30.76	6.55	21.22	10.5	SE	0.1326	0.068055	21.1	2	NA	NA	2	7.07	1.26271	151.267	-33.8567	2010	2019	21.4408	3.09917	0.519167
Gall et al. 2021	33	2021	241	Heliocidaris erythrogramma	Echinoidea	c.Larval stage	Sub-tropical (26-35°)	Development success	133	Metamorphosing into juveniles 5 days (%)	19.47	26.94	4.06	13.16	10.5	26.42	20.45	4.61	14.94	10.5	SE	-0.2756	0.0735298	21.1	2	NA	NA	2	8.95	1.49851	151.267	-33.8567	2010	2019	21.4408	4.97917	2.39917
Gall et al. 2021	33	2021	242	Heliocidaris erythrogramma	Echinoidea	c.Larval stage	Sub-tropical (26-35°)	Development success	134	Metamorphosing into juveniles 10 days (%)	19.47	40.29	4.48	14.52	10.5	21.02	43.71	5.29	17.14	10.5	SE	0.0815	0.0270111	21.1	2	NA	NA	2	3.55	0.5738	151.267	-33.8567	2010	2019	21.4408	-0.420833	-3.00083
Gall et al. 2021	33	2021	243	Heliocidaris erythrogramma	Echinoidea	c.Larval stage	Sub-tropical (26-35°)	Development success	134	Metamorphosing into juveniles 10 days (%)	19.47	40.29	4.48	14.52	10.5	22.81	37.03	4.22	13.67	10.5	SE	-0.0844	0.0253513	21.1	2	NA	NA	2	5.34	0.982078	151.267	-33.8567	2010	2019	21.4408	1.36917	-1.21083
Gall et al. 2021	33	2021	244	Heliocidaris erythrogramma	Echinoidea	c.Larval stage	Sub-tropical (26-35°)	Development success	134	Metamorphosing into juveniles 10 days (%)	19.47	40.29	4.48	14.52	10.5	24.54	47.58	4.79	15.52	10.5	SE	0.1663	0.022499	21.1	2	NA	NA	2	7.07	1.26271	151.267	-33.8567	2010	2019	21.4408	3.09917	0.519167
Gall et al. 2021	33	2021	245	Heliocidaris erythrogramma	Echinoidea	c.Larval stage	Sub-tropical (26-35°)	Development success	134	Metamorphosing into juveniles 10 days (%)	19.47	40.29	4.48	14.52	10.5	26.42	9.58	4.85	15.72	10.5	SE	-1.4364	0.268666	21.1	2	NA	NA	2	8.95	1.49851	151.267	-33.8567	2010	2019	21.4408	4.97917	2.39917
Lamare et al. 2014	34	2014	246	Acanthaster sp.	Asteroidea	b.Embryonic stage	Tropical (4-22°)	Development success	135	Cleaved embryos 5 hrs (%)	27.2	65.76	3.82	9.36	6	28.7	76.69	2.45	6	6	SE	0.1538	0.004395	26.6	NA	NA	NA	2	3.5	0.559616	145.992	-16.7806	2002	2011	26.7241	1.97594	-0.604063
Lamare et al. 2014	34	2014	247	Acanthaster sp.	Asteroidea	b.Embryonic stage	Tropical (4-22°)	Development success	135	Cleaved embryos 5 hrs (%)	27.2	65.76	3.82	9.36	6	30.2	72.7	1.48	3.63	6	SE	0.1003	0.0037889	26.6	NA	NA	NA	2	5	0.916291	145.992	-16.7806	2002	2011	26.7241	3.47594	0.895937
Lamare et al. 2014	34	2014	248	Acanthaster sp.	Asteroidea	b.Embryonic stage	Tropical (4-22°)	Development success	135	Cleaved embryos 5 hrs (%)	27.2	65.76	3.82	9.36	6	31.6	70.52	4.67	11.44	6	SE	0.0699	0.0077599	26.6	NA	NA	NA	2	6.4	1.16315	145.992	-16.7806	2002	2011	26.7241	4.87594	2.29594
Lamare et al. 2014	34	2014	249	Acanthaster sp.	Asteroidea	b.Embryonic stage	Tropical (4-22°)	Development success	135	Cleaved embryos 5 hrs (%)	27.2	65.76	3.82	9.36	6	33.2	35.87	2.51	6.15	6	SE	-0.6061	0.0082709	26.6	NA	NA	NA	2	8	1.38629	145.992	-16.7806	2002	2011	26.7241	6.47594	3.89594
Lamare et al. 2014	34	2014	250	Acanthaster sp.	Asteroidea	b.Embryonic stage	Tropical (4-22°)	Development success	136	Gastrulae 24 hrs (%)	27.2	44.04	4.12	10.09	6	28.7	32	7.76	19.01	6	SE	-0.3194	0.0675581	26.6	NA	NA	NA	2	3.5	0.559616	145.992	-16.7806	2002	2011	26.7241	1.97594	-0.604063
Lamare et al. 2014	34	2014	251	Acanthaster sp.	Asteroidea	b.Embryonic stage	Tropical (4-22°)	Development success	136	Gastrulae 24 hrs (%)	27.2	44.04	4.12	10.09	6	30.2	27.5	8.07	19.77	6	SE	-0.4709	0.0948674	26.6	NA	NA	NA	2	5	0.916291	145.992	-16.7806	2002	2011	26.7241	3.47594	0.895937
Lamare et al. 2014	34	2014	252	Acanthaster sp.	Asteroidea	b.Embryonic stage	Tropical (4-22°)	Development success	136	Gastrulae 24 hrs (%)	27.2	44.04	4.12	10.09	6	31.6	4.04	3.35	8.21	6	SE	-2.3889	0.696338	26.6	NA	NA	NA	2	6.4	1.16315	145.992	-16.7806	2002	2011	26.7241	4.87594	2.29594
Lamare et al. 2014	34	2014	253	Acanthaster sp.	Asteroidea	b.Embryonic stage	Tropical (4-22°)	Survival	137	Abnormal embryos 5 hrs (%)	27.2	33.9	2.29	5.61	6	28.7	22.99	1.61	3.94	6	SE	0.3884	0.0094675	26.6	NA	NA	NA	2	3.5	0.559616	145.992	-16.7806	2002	2011	26.7241	1.97594	-0.604063
Lamare et al. 2014	34	2014	254	Acanthaster sp.	Asteroidea	b.Embryonic stage	Tropical (4-22°)	Survival	137	Abnormal embryos 5 hrs (%)	27.2	33.9	2.29	5.61	6	30.2	26.64	1.43	3.5	6	SE	0.241	0.0074446	26.6	NA	NA	NA	2	5	0.916291	145.992	-16.7806	2002	2011	26.7241	3.47594	0.895937
Lamare et al. 2014	34	2014	255	Acanthaster sp.	Asteroidea	b.Embryonic stage	Tropical (4-22°)	Survival	137	Abnormal embryos 5 hrs (%)	27.2	33.9	2.29	5.61	6	31.6	29.34	2.43	5.95	6	SE	0.1445	0.0114227	26.6	NA	NA	NA	2	6.4	1.16315	145.992	-16.7806	2002	2011	26.7241	4.87594	2.29594
Lamare et al. 2014	34	2014	256	Acanthaster sp.	Asteroidea	b.Embryonic stage	Tropical (4-22°)	Survival	137	Abnormal embryos 5 hrs (%)	27.2	33.9	2.29	5.61	6	33.2	64.4	1.63	3.99	6	SE	-0.6417	0.0052038	26.6	NA	NA	NA	2	8	1.38629	145.992	-16.7806	2002	2011	26.7241	6.47594	3.89594
Lamare et al. 2014	34	2014	257	Acanthaster sp.	Asteroidea	b.Embryonic stage	Tropical (4-22°)	Survival	138	Abnormal embryos 24 hrs (%)	27.2	36.75	1.37	3.36	6	31.6	80.73	2.94	7.2	6	SE	-0.787	0.002716	26.6	NA	NA	NA	2	6.4	1.16315	145.992	-16.7806	2002	2011	26.7241	4.87594	2.29594
Lamare et al. 2014	34	2014	258	Acanthaster sp.	Asteroidea	b.Embryonic stage	Tropical (4-22°)	Development success	139	Gastrulae 16 hrs (%)	27.2	36.08	4.73	11.59	6	28.7	56.34	5.15	12.61	6	SE	0.4457	0.0255422	26.6	NA	NA	NA	2	3.5	0.559616	145.992	-16.7806	2002	2011	26.7241	1.97594	-0.604063
Lamare et al. 2014	34	2014	259	Acanthaster sp.	Asteroidea	b.Embryonic stage	Tropical (4-22°)	Development success	139	Gastrulae 16 hrs (%)	27.2	36.08	4.73	11.59	6	30.2	60.91	3.71	9.09	6	SE	0.5237	0.0208965	26.6	NA	NA	NA	2	5	0.916291	145.992	-16.7806	2002	2011	26.7241	3.47594	0.895937
Lamare et al. 2014	34	2014	260	Acanthaster sp.	Asteroidea	b.Embryonic stage	Tropical (4-22°)	Development success	139	Gastrulae 16 hrs (%)	27.2	36.08	4.73	11.59	6	31.6	46.58	4.84	11.86	6	SE	0.2554	0.0279833	26.6	NA	NA	NA	2	6.4	1.16315	145.992	-16.7806	2002	2011	26.7241	4.87594	2.29594
Lamare et al. 2014	34	2014	261	Acanthaster sp.	Asteroidea	c.Larval stage	Tropical (4-22°)	Development success	140	Bipinnaria 72 hrs (%)	27.2	70.46	3.69	9.04	6	28.7	72.66	3.06	7.5	6	SE	0.0307	0.0045162	26.6	NA	NA	NA	2	3.5	0.559616	145.992	-16.7806	2002	2011	26.7241	1.97594	-0.604063
Lamare et al. 2014	34	2014	262	Acanthaster sp.	Asteroidea	c.Larval stage	Tropical (4-22°)	Development success	140	Bipinnaria 72 hrs (%)	27.2	70.46	3.69	9.04	6	30.2	68.28	4.05	9.92	6	SE	-0.0314	0.0062609	26.6	NA	NA	NA	2	5	0.916291	145.992	-16.7806	2002	2011	26.7241	3.47594	0.895937
Lamare et al. 2014	34	2014	263	Acanthaster sp.	Asteroidea	c.Larval stage	Tropical (4-22°)	Development success	140	Bipinnaria 72 hrs (%)	27.2	70.46	3.69	9.04	6	31.6	61.99	4.48	10.97	6	SE	-0.1281	0.0079655	26.6	NA	NA	NA	2	6.4	1.16315	145.992	-16.7806	2002	2011	26.7241	4.87594	2.29594
Lamare et al. 2014	34	2014	264	Acanthaster sp.	Asteroidea	b.Embryonic stage	Tropical (4-22°)	Survival	141	Abnormal embryos 16 hrs (%)	27.2	22.85	3.99	9.77	6	28.7	23.32	3.12	7.64	6	SE	-0.0204	0.0483911	26.6	NA	NA	NA	2	3.5	0.559616	145.992	-16.7806	2002	2011	26.7241	1.97594	-0.604063
Lamare et al. 2014	34	2014	265	Acanthaster sp.	Asteroidea	b.Embryonic stage	Tropical (4-22°)	Survival	141	Abnormal embryos 16 hrs (%)	27.2	22.85	3.99	9.77	6	30.2	30.69	3.29	8.06	6	SE	-0.295	0.0419832	26.6	NA	NA	NA	2	5	0.916291	145.992	-16.7806	2002	2011	26.7241	3.47594	0.895937
Lamare et al. 2014	34	2014	266	Acanthaster sp.	Asteroidea	b.Embryonic stage	Tropical (4-22°)	Survival	141	Abnormal embryos 16 hrs (%)	27.2	22.85	3.99	9.77	6	31.6	49.35	14.13	34.61	6	SE	-0.77	0.112472	26.6	NA	NA	NA	2	6.4	1.16315	145.992	-16.7806	2002	2011	26.7241	4.87594	2.29594
Lamare et al. 2014	34	2014	267	Acanthaster sp.	Asteroidea	b.Embryonic stage	Tropical (4-22°)	Survival	142	Abnormal embryos 72 hrs (%)	27.2	16.3	3.6	8.82	6	28.7	16.09	1.64	4.02	6	SE	0.013	0.0591677	26.6	NA	NA	NA	2	3.5	0.559616	145.992	-16.7806	2002	2011	26.7241	1.97594	-0.604063
Lamare et al. 2014	34	2014	268	Acanthaster sp.	Asteroidea	b.Embryonic stage	Tropical (4-22°)	Survival	142	Abnormal embryos 72 hrs (%)	27.2	16.3	3.6	8.82	6	30.2	21.05	3.76	9.21	6	SE	-0.2557	0.0806846	26.6	NA	NA	NA	2	5	0.916291	145.992	-16.7806	2002	2011	26.7241	3.47594	0.895937
Lamare et al. 2014	34	2014	269	Acanthaster sp.	Asteroidea	b.Embryonic stage	Tropical (4-22°)	Survival	142	Abnormal embryos 72 hrs (%)	27.2	16.3	3.6	8.82	6	31.6	32.48	3.82	9.36	6	SE	-0.6895	0.062611	26.6	NA	NA	NA	2	6.4	1.16315	145.992	-16.7806	2002	2011	26.7241	4.87594	2.29594
Lamare et al. 2014	34	2014	270	Acanthaster sp.	Asteroidea	c.Larval stage	Tropical (4-22°)	Growth	143	Larval length (um)	27.2	566.5	15.67	121.38	60	28.7	583.3	12.58	97.44	60	SE	0.0292	0.0012303	26.6	NA	NA	NA	2	3.5	0.559616	145.992	-16.7806	2002	2011	26.7241	1.97594	-0.604063
Lamare et al. 2014	34	2014	271	Acanthaster sp.	Asteroidea	c.Larval stage	Tropical (4-22°)	Growth	143	Larval length (um)	27.2	566.5	15.67	121.38	60	30.2	551.73	13.88	107.51	60	SE	-0.0264	0.001398	26.6	NA	NA	NA	2	5	0.916291	145.992	-16.7806	2002	2011	26.7241	3.47594	0.895937
Lamare et al. 2014	34	2014	272	Acanthaster sp.	Asteroidea	c.Larval stage	Tropical (4-22°)	Growth	143	Larval length (um)	27.2	566.5	15.67	121.38	60	31.6	511.38	17.93	138.89	60	SE	-0.1024	0.0019945	26.6	NA	NA	NA	2	6.4	1.16315	145.992	-16.7806	2002	2011	26.7241	4.87594	2.29594
Lamare et al. 2014	34	2014	273	Acanthaster sp.	Asteroidea	c.Larval stage	Tropical (4-22°)	Growth	144	Larval width (um)	27.2	371.8	10.92	84.59	60	28.7	381.06	9.88	76.53	60	SE	0.0246	0.0015349	26.6	NA	NA	NA	2	3.5	0.559616	145.992	-16.7806	2002	2011	26.7241	1.97594	-0.604063
Lamare et al. 2014	34	2014	274	Acanthaster sp.	Asteroidea	c.Larval stage	Tropical (4-22°)	Growth	144	Larval width (um)	27.2	371.8	10.92	84.59	60	30.2	369.72	11.45	88.69	60	SE	-0.0056	0.0018217	26.6	NA	NA	NA	2	5	0.916291	145.992	-16.7806	2002	2011	26.7241	3.47594	0.895937
Lamare et al. 2014	34	2014	275	Acanthaster sp.	Asteroidea	c.Larval stage	Tropical (4-22°)	Growth	144	Larval width (um)	27.2	371.8	10.92	84.59	60	31.6	345.14	10.87	84.2	60	SE	-0.0744	0.0018545	26.6	NA	NA	NA	2	6.4	1.16315	145.992	-16.7806	2002	2011	26.7241	4.87594	2.29594
Minuti et al. 2021	35	2021	276	Heliocidaris erythrogramma	Echinoidea	e.Adult stage	Sub-tropical (26-35°)	Metabolic rate	145	Metabolic rate (mg L-1 g FW-1 h-1)	23	0.02	0	0	10	25	0.04	0.01	0.03	10	SE	0.6931	0.0625	21.1	5	10	0.0417	2	4	0.693147	151.233	-33.9667	2009	2018	21.402	3.59796	1.01796
Minuti et al. 2021	35	2021	277	Heliocidaris erythrogramma	Echinoidea	e.Adult stage	Sub-tropical (26-35°)	Movement	146	Righting time (s)	23	39.54	4.2	13.28	10	25	45.27	3.31	10.47	10	SE	-0.1353	0.0166291	21.1	5	10	0.0417	2	4	0.693147	151.233	-33.9667	2009	2018	21.402	3.59796	1.01796
Minuti et al. 2021	35	2021	278	Heliocidaris erythrogramma	Echinoidea	e.Adult stage	Sub-tropical (26-35°)	Movement	146	Righting time (s)	23	39.54	4.2	13.28	10	26	96.63	9.8	30.99	10	SE	-0.8936	0.0215686	21.1	5	10	0.0417	2	5	0.916291	151.233	-33.9667	2009	2018	21.402	4.59796	2.01796
Minuti et al. 2021	35	2021	279	Heliocidaris erythrogramma	Echinoidea	e.Adult stage	Sub-tropical (26-35°)	Feeding and nutrition	147	Feeding rate (ug h-1 g DW-1)	23	0.41	0.08	0.25	10	25	0.5	0.08	0.25	10	SE	0.1985	0.0636726	21.1	5	10	0.0417	2	4	0.693147	151.233	-33.9667	2009	2018	21.402	3.59796	1.01796
Minuti et al. 2021	35	2021	280	Heliocidaris erythrogramma	Echinoidea	e.Adult stage	Sub-tropical (26-35°)	Feeding and nutrition	147	Feeding rate (ug h-1 g DW-1)	23	0.41	0.08	0.25	10	26	0.48	0.06	0.19	10	SE	0.1576	0.0536976	21.1	5	10	0.0417	2	5	0.916291	151.233	-33.9667	2009	2018	21.402	4.59796	2.01796
Santos et al. 2020	36	2020	281	Paracentrotus lividus	Echinoidea	e.Adult stage	Temperate (36-53°)	Growth	148	Total wet weight (g)	20	23.76	4.8	4.8	3	22	24.66	3.8	3.8	3	SD	0.0372	0.0215192	17.1	NA	90	NA	2	4	0.693147	-9.38561	39.3702	2006	2015	17.24	4.76004	2.18004
Santos et al. 2020	36	2020	282	Paracentrotus lividus	Echinoidea	e.Adult stage	Temperate (36-53°)	Growth	148	Total wet weight (g)	20	23.76	4.8	4.8	3	24	22.43	4.4	4.4	3	SD	-0.0576	0.0264311	17.1	NA	90	NA	2	6	1.09861	-9.38561	39.3702	2006	2015	17.24	6.76004	4.18004
Santos et al. 2020	36	2020	283	Paracentrotus lividus	Echinoidea	e.Adult stage	Temperate (36-53°)	Feeding and nutrition	149	Feed intake (g day-1 ind-1)	20	3.64	0.84	0.84	3	22	4.13	0.9	0.9	3	SD	0.1263	0.0335809	17.1	NA	90	NA	2	4	0.693147	-9.38561	39.3702	2006	2015	17.24	4.76004	2.18004
Santos et al. 2020	36	2020	284	Paracentrotus lividus	Echinoidea	e.Adult stage	Temperate (36-53°)	Feeding and nutrition	149	Feed intake (g day-1 ind-1)	20	3.64	0.84	0.84	3	24	3.88	0.72	0.72	3	SD	0.0639	0.0292299	17.1	NA	90	NA	2	6	1.09861	-9.38561	39.3702	2006	2015	17.24	6.76004	4.18004
Santos et al. 2020	36	2020	285	Paracentrotus lividus	Echinoidea	e.Adult stage	Temperate (36-53°)	Reproductive success	150	Gonado-somatic index (%)	20	8.45	2.81	2.81	3	22	9.25	2.75	2.75	3	SD	0.0905	0.0663238	17.1	NA	90	NA	2	4	0.693147	-9.38561	39.3702	2006	2015	17.24	4.76004	2.18004
Santos et al. 2020	36	2020	286	Paracentrotus lividus	Echinoidea	e.Adult stage	Temperate (36-53°)	Reproductive success	150	Gonado-somatic index (%)	20	8.45	2.81	2.81	3	24	7.5	2.39	2.39	3	SD	-0.1193	0.0707114	17.1	NA	90	NA	2	6	1.09861	-9.38561	39.3702	2006	2015	17.24	6.76004	4.18004
Detree et al. 2020	37	2020	287	Loxechinus albus	Echinoidea	e.Adult stage	Temperate (36-53°)	Movement	151	Individuals actively moving towards bottom of aquarium (%)	7	88.1	6.95	6.95	10	14	95.67	2.87	2.87	10	SD	0.0824	0.0007123	7.5	10	NA	0.0208	2	9	1.50408	-70.9311	-53.6164	2008	2017	7.37644	6.62356	4.04356
Detree et al. 2020	38	2020	288	Pseudechinus magellanicus	Echinoidea	e.Adult stage	Temperate (36-53°)	Movement	152	Individuals actively moving towards bottom of aquarium (%)	7	85.27	11.12	11.12	10	14	72.71	15.07	15.07	10	SD	-0.1593	0.0059964	7.5	10	NA	0.0208	2	9	1.50408	-70.9311	-53.6164	2008	2017	7.37644	6.62356	4.04356
Detree et al. 2020	37	2020	289	Loxechinus albus	Echinoidea	e.Adult stage	Temperate (36-53°)	Reproductive success	153	Gonad index (%)	7	9.16	1.66	1.66	10	14	10.57	1.82	1.82	10	SD	0.1432	0.0062489	7.5	10	60	0.0208	2	9	1.50408	-70.9311	-53.6164	2008	2017	7.37644	6.62356	4.04356
Detree et al. 2020	38	2020	290	Pseudechinus magellanicus	Echinoidea	e.Adult stage	Temperate (36-53°)	Reproductive success	154	Gonad index (%)	7	27.63	3.75	3.75	10	14	24.14	5.32	5.32	10	SD	-0.135	0.0066988	7.5	10	60	0.0208	2	9	1.50408	-70.9311	-53.6164	2008	2017	7.37644	6.62356	4.04356
Detree et al. 2020	37	2020	291	Loxechinus albus	Echinoidea	e.Adult stage	Temperate (36-53°)	Feeding and nutrition	155	Total lipids (%)	7	24.81	5.19	5.19	7	14	20.69	5.03	5.03	7	SD	-0.1816	0.0146949	7.5	10	60	0.0208	2	9	1.50408	-70.9311	-53.6164	2008	2017	7.37644	6.62356	4.04356
Detree et al. 2020	38	2020	292	Pseudechinus magellanicus	Echinoidea	e.Adult stage	Temperate (36-53°)	Feeding and nutrition	156	Total lipids (%)	7	15.68	2.97	2.97	7	14	16.82	1.3	1.3	7	SD	0.0702	0.0059787	7.5	10	60	0.0208	2	9	1.50408	-70.9311	-53.6164	2008	2017	7.37644	6.62356	4.04356
Detree et al. 2020	37	2020	293	Loxechinus albus	Echinoidea	e.Adult stage	Temperate (36-53°)	Feeding and nutrition	157	Protein content (mg g-1 ww)	7	23.92	7.74	7.74	7	14	30.61	4.41	4.41	7	SD	0.2466	0.0179228	7.5	10	60	0.0208	2	9	1.50408	-70.9311	-53.6164	2008	2017	7.37644	6.62356	4.04356
Detree et al. 2020	38	2020	294	Pseudechinus magellanicus	Echinoidea	e.Adult stage	Temperate (36-53°)	Feeding and nutrition	158	Protein content (mg g-1 ww)	7	10.63	8.68	8.68	7	14	21.95	11.38	11.38	7	SD	0.7251	0.133651	7.5	10	60	0.0208	2	9	1.50408	-70.9311	-53.6164	2008	2017	7.37644	6.62356	4.04356
Kamya et al. 2016	39	2016	295	Acanthaster sp.	Asteroidea	d.Juvenile stage	Tropical (4-22°)	Growth	159	Specific growth rate (% day-1)	26	4.66	0.42	1.15	7.5	28	5.33	0.36	0.99	7.5	SE	0.1343	0.0126851	26.6	7	NA	NA	2	4	0.693147	145.98	-16.76	2002	2011	26.7241	1.27594	-1.30406
Kamya et al. 2016	39	2016	296	Acanthaster sp.	Asteroidea	d.Juvenile stage	Tropical (4-22°)	Growth	159	Specific growth rate (% day-1)	26	4.66	0.42	1.15	7.5	30	5.21	0.56	1.53	7.5	SE	0.1116	0.0196763	26.6	7	NA	NA	2	6	1.09861	145.98	-16.76	2002	2011	26.7241	3.27594	0.695937
Kamya et al. 2016	39	2016	297	Acanthaster sp.	Asteroidea	d.Juvenile stage	Tropical (4-22°)	Growth	160	Arm number	26	11.74	0.59	1.62	7.5	28	11.76	0.84	2.3	7.5	SE	0.0017	0.0076277	26.6	7	NA	NA	2	4	0.693147	145.98	-16.76	2002	2011	26.7241	1.27594	-1.30406
Kamya et al. 2016	39	2016	298	Acanthaster sp.	Asteroidea	d.Juvenile stage	Tropical (4-22°)	Growth	160	Arm number	26	11.74	0.59	1.62	7.5	30	11.01	0.6	1.64	7.5	SE	-0.0642	0.0054954	26.6	7	NA	NA	2	6	1.09861	145.98	-16.76	2002	2011	26.7241	3.27594	0.695937
Kamya et al. 2016	39	2016	299	Acanthaster sp.	Asteroidea	d.Juvenile stage	Tropical (4-22°)	Growth	161	Spine number	26	40.73	1.94	5.31	7.5	28	44.22	3.18	8.71	7.5	SE	0.0822	0.0074402	26.6	7	NA	NA	2	4	0.693147	145.98	-16.76	2002	2011	26.7241	1.27594	-1.30406
Kamya et al. 2016	39	2016	300	Acanthaster sp.	Asteroidea	d.Juvenile stage	Tropical (4-22°)	Growth	161	Spine number	26	40.73	1.94	5.31	7.5	30	43.33	2.33	6.38	7.5	SE	0.0619	0.0051603	26.6	7	NA	NA	2	6	1.09861	145.98	-16.76	2002	2011	26.7241	3.27594	0.695937
Kamya et al. 2016	39	2016	301	Acanthaster sp.	Asteroidea	d.Juvenile stage	Tropical (4-22°)	Feeding and nutrition	162	Total consumption (mm2)	26	1508.83	192.41	526.94	7.5	28	1226.02	117.05	320.55	7.5	SE	-0.2076	0.0253768	26.6	7	NA	NA	2	4	0.693147	145.98	-16.76	2002	2011	26.7241	1.27594	-1.30406
Kamya et al. 2016	39	2016	302	Acanthaster sp.	Asteroidea	d.Juvenile stage	Tropical (4-22°)	Feeding and nutrition	162	Total consumption (mm2)	26	1508.83	192.41	526.94	7.5	30	1856.99	91.49	250.56	7.5	SE	0.2076	0.0186894	26.6	7	NA	NA	2	6	1.09861	145.98	-16.76	2002	2011	26.7241	3.27594	0.695937
Kamya et al. 2016	39	2016	303	Acanthaster sp.	Asteroidea	d.Juvenile stage	Tropical (4-22°)	Feeding and nutrition	163	Consumption (mm2CCA/mm2 Juvenile)	26	22.58	2.67	7.31	7.5	28	18.78	6.32	17.31	7.5	SE	-0.1843	0.127233	26.6	7	NA	NA	2	4	0.693147	145.98	-16.76	2002	2011	26.7241	1.27594	-1.30406
Kamya et al. 2016	39	2016	304	Acanthaster sp.	Asteroidea	d.Juvenile stage	Tropical (4-22°)	Feeding and nutrition	163	Consumption (mm2CCA/mm2 Juvenile)	26	22.58	2.67	7.31	7.5	30	23.81	3.15	8.63	7.5	SE	0.053	0.0314848	26.6	7	NA	NA	2	6	1.09861	145.98	-16.76	2002	2011	26.7241	3.27594	0.695937
Kamya et al. 2018	40	2018	305	Acanthaster sp.	Asteroidea	d.Juvenile stage	Tropical (4-22°)	Growth	164	Area (mm2 week)	26	0.98	0.17	0.43	6.5	28	1.11	0.25	0.64	6.5	SE	0.1246	0.080818	26	NA	42	NA	2	4	0.693147	145.98	-16.76	2002	2011	26.7241	1.27594	-1.30406
Kamya et al. 2018	40	2018	306	Acanthaster sp.	Asteroidea	d.Juvenile stage	Tropical (4-22°)	Growth	164	Area (mm2 week)	26	0.98	0.17	0.43	6.5	30	0.93	0.13	0.33	6.5	SE	-0.0524	0.0496315	26	NA	42	NA	2	6	1.09861	145.98	-16.76	2002	2011	26.7241	3.27594	0.695937
Kamya et al. 2018	40	2018	307	Acanthaster sp.	Asteroidea	d.Juvenile stage	Tropical (4-22°)	Growth	165	Wet weight (mg week)	26	10.08	3.86	9.84	6.5	28	19.63	2.64	6.73	6.5	SE	0.6665	0.164727	26	NA	42	NA	2	4	0.693147	145.98	-16.76	2002	2011	26.7241	1.27594	-1.30406
Kamya et al. 2018	40	2018	308	Acanthaster sp.	Asteroidea	d.Juvenile stage	Tropical (4-22°)	Growth	165	Wet weight (mg week)	26	10.08	3.86	9.84	6.5	30	47.16	9.76	24.88	6.5	SE	1.543	0.189471	26	NA	42	NA	2	6	1.09861	145.98	-16.76	2002	2011	26.7241	3.27594	0.695937
Kamya et al. 2018	40	2018	309	Acanthaster sp.	Asteroidea	d.Juvenile stage	Tropical (4-22°)	Growth	166	Spine number	26	242.61	30.37	77.43	6.5	28	235.65	8.62	21.98	6.5	SE	-0.0291	0.0170082	26	NA	42	NA	2	4	0.693147	145.98	-16.76	2002	2011	26.7241	1.27594	-1.30406
Kamya et al. 2018	40	2018	310	Acanthaster sp.	Asteroidea	d.Juvenile stage	Tropical (4-22°)	Growth	166	Spine number	26	242.61	30.37	77.43	6.5	30	268.99	24.72	63.02	6.5	SE	0.1032	0.0241156	26	NA	42	NA	2	6	1.09861	145.98	-16.76	2002	2011	26.7241	3.27594	0.695937
Kamya et al. 2018	40	2018	311	Acanthaster sp.	Asteroidea	d.Juvenile stage	Tropical (4-22°)	Growth	167	Arm number	26	14.74	0.41	1.05	6.5	28	14.89	0.72	1.84	6.5	SE	0.0101	0.0031119	26	NA	42	NA	2	4	0.693147	145.98	-16.76	2002	2011	26.7241	1.27594	-1.30406
Kamya et al. 2018	40	2018	312	Acanthaster sp.	Asteroidea	d.Juvenile stage	Tropical (4-22°)	Growth	167	Arm number	26	14.74	0.41	1.05	6.5	30	13.97	0.3	0.76	6.5	SE	-0.0537	0.0012349	26	NA	42	NA	2	6	1.09861	145.98	-16.76	2002	2011	26.7241	3.27594	0.695937
Kamya et al. 2018	40	2018	313	Acanthaster sp.	Asteroidea	d.Juvenile stage	Tropical (4-22°)	Feeding and nutrition	168	Consumption (relative mm2)	26	168.5	21.45	54.69	6.5	28	143.07	12.51	31.89	6.5	SE	-0.1636	0.0238509	26	NA	42	NA	2	4	0.693147	145.98	-16.76	2002	2011	26.7241	1.27594	-1.30406
Kamya et al. 2018	40	2018	314	Acanthaster sp.	Asteroidea	d.Juvenile stage	Tropical (4-22°)	Feeding and nutrition	168	Consumption (relative mm2)	26	168.5	21.45	54.69	6.5	30	179.16	37.43	95.43	6.5	SE	0.0613	0.0598525	26	NA	42	NA	2	6	1.09861	145.98	-16.76	2002	2011	26.7241	3.27594	0.695937
Nguyen and Byrne 2014	41	2014	315	Parvulastra exigua	Asteroidea	d.Juvenile stage	Sub-tropical (26-35°)	Survival	169	Mortality (%)	18	8.45	3.95	9.68	6	22	13.46	4.29	10.51	6	SE	-0.4656	0.320099	21.1	NA	28	NA	2	6	1.09861	151.246	-33.9802	2001	2010	21.031	0.968958	-1.61104
Nguyen and Byrne 2014	41	2014	316	Parvulastra exigua	Asteroidea	d.Juvenile stage	Sub-tropical (26-35°)	Growth	170	Diameter (um)	18	464.1	10.25	25.11	6	22	454.62	12.9	31.6	6	SE	-0.0206	0.0012929	21.1	NA	28	NA	2	6	1.09861	151.246	-33.9802	2001	2010	21.031	0.968958	-1.61104
Nguyen and Byrne 2014	41	2014	317	Parvulastra exigua	Asteroidea	d.Juvenile stage	Sub-tropical (26-35°)	Survival	171	Normal Juveniles (%)	18	91.95	4.12	10.09	6	22	83.61	4.84	11.86	6	SE	-0.0951	0.0053587	21.1	NA	28	NA	2	6	1.09861	151.246	-33.9802	2001	2010	21.031	0.968958	-1.61104
Chen and Chen 1993	42	1993	318	Patiriella pseudoexigua	Asteroidea	d.Juvenile stage	Tropical (4-22°)	Survival	172	Survival day 20 (%)	25	96.5	4.2	4.2	3	30	74.45	23.05	23.05	3	SD	-0.2594	0.0325829	26.9	NA	20	NA	2	7	1.25276	120.683	22.0167	1979	1988	26.5365	3.46349	0.88349
Chen and Chen 1993	42	1993	319	Patiriella pseudoexigua	Asteroidea	d.Juvenile stage	Tropical (4-22°)	Survival	173	Survival day 40 (%)	25	95.39	3.25	3.25	3	30	60.21	28.42	28.42	3	SD	-0.4601	0.0746529	26.9	NA	40	NA	2	7	1.25276	120.683	22.0167	1979	1988	26.5365	3.46349	0.88349
Chen and Chen 1993	42	1993	320	Patiriella pseudoexigua	Asteroidea	d.Juvenile stage	Tropical (4-22°)	Growth	174	Mean radius day 20 (um)	25	566.73	47.46	47.46	3	30	632.46	53.41	53.41	3	SD	0.1097	0.0047148	26.9	NA	20	NA	2	7	1.25276	120.683	22.0167	1979	1988	26.5365	3.46349	0.88349
Chen and Chen 1993	42	1993	321	Patiriella pseudoexigua	Asteroidea	d.Juvenile stage	Tropical (4-22°)	Growth	175	Mean radius day 40 (um)	25	624.3	80.44	80.44	3	30	740.63	105.33	105.33	3	SD	0.1709	0.0122758	26.9	NA	40	NA	2	7	1.25276	120.683	22.0167	1979	1988	26.5365	3.46349	0.88349
Wolfe et al. 2013	43	2013	322	Heliocidaris erythrogramma	Echinoidea	d.Juvenile stage	Sub-tropical (26-35°)	Growth	176	Test diameter (um)	21	453.68	5.58	11.16	4	23	453.92	7.11	14.22	4	SE	0.0005	0.0003966	21.1	NA	14	NA	2	4	0.693147	151.233	-33.9667	2001	2010	21.031	1.96896	-0.611042
Wolfe et al. 2013	43	2013	323	Heliocidaris erythrogramma	Echinoidea	d.Juvenile stage	Sub-tropical (26-35°)	Growth	176	Test diameter (um)	21	453.68	5.58	11.16	4	25	459.83	5.01	10.02	4	SE	0.0135	0.00027	21.1	NA	14	NA	2	6	1.09861	151.233	-33.9667	2001	2010	21.031	3.96896	1.38896
Wolfe et al. 2013	43	2013	324	Heliocidaris erythrogramma	Echinoidea	d.Juvenile stage	Sub-tropical (26-35°)	Growth	177	Spine length (um)	21	257.31	3.87	7.74	4	23	204.7	7.84	15.68	4	SE	-0.2287	0.0016931	21.1	NA	14	NA	2	4	0.693147	151.233	-33.9667	2001	2010	21.031	1.96896	-0.611042
Wolfe et al. 2013	43	2013	325	Heliocidaris erythrogramma	Echinoidea	d.Juvenile stage	Sub-tropical (26-35°)	Growth	177	Spine length (um)	21	257.31	3.87	7.74	4	25	167.37	6.39	12.78	4	SE	-0.4301	0.0016838	21.1	NA	14	NA	2	6	1.09861	151.233	-33.9667	2001	2010	21.031	3.96896	1.38896
Duquette et al. 2018	44	2018	326	Lytechinus variegatus	Echinoidea	d.Juvenile stage	Sub-tropical (26-35°)	Growth	178	Wet weight 30 days (g)	26	17.89	0.77	2.43	10	30	17.58	0.83	2.62	10	SE	-0.0175	0.0040816	24.3	7	30	0.0238	2	6	1.09861	-85.4012	29.7499	2004	2013	24.3189	5.68113	3.10113
Duquette et al. 2018	44	2018	327	Lytechinus variegatus	Echinoidea	d.Juvenile stage	Sub-tropical (26-35°)	Growth	179	Wet weight 90 days (g)	26	31.87	1.59	5.03	10	30	28.14	0.78	2.21	8	SE	-0.1245	0.0032573	24.3	7	90	0.0238	2	6	1.09861	-85.4012	29.7499	2004	2013	24.3189	5.68113	3.10113
Duquette et al. 2018	44	2018	328	Lytechinus variegatus	Echinoidea	d.Juvenile stage	Sub-tropical (26-35°)	Growth	180	Test diameter 30 days (mm)	26	32	0.8	2.53	10	30	31.3	0.5	1.58	10	SE	-0.0221	0.0008802	24.3	7	30	0.0238	2	6	1.09861	-85.4012	29.7499	2004	2013	24.3189	5.68113	3.10113
Duquette et al. 2018	44	2018	329	Lytechinus variegatus	Echinoidea	d.Juvenile stage	Sub-tropical (26-35°)	Growth	181	Test diameter 90 days (mm)	26	39.7	0.9	2.85	10	30	37.9	0.5	1.41	8	SE	-0.0464	0.000688	24.3	7	90	0.0238	2	6	1.09861	-85.4012	29.7499	2004	2013	24.3189	5.68113	3.10113
Duquette et al. 2018	44	2018	330	Lytechinus variegatus	Echinoidea	d.Juvenile stage	Sub-tropical (26-35°)	Growth	182	Mg/Ca ratio spines day 30	26	0.11	0.01	0.03	10	30	0.08	0.1	0.32	10	SE	-0.3185	1.57076	24.3	7	30	0.0238	2	6	1.09861	-85.4012	29.7499	2004	2013	24.3189	5.68113	3.10113
Duquette et al. 2018	44	2018	331	Lytechinus variegatus	Echinoidea	d.Juvenile stage	Sub-tropical (26-35°)	Growth	183	Mg/Ca ratio spines day 90	26	0.11	0.01	0.03	10	30	0.09	0.01	0.03	8	SE	-0.2007	0.0206101	24.3	7	90	0.0238	2	6	1.09861	-85.4012	29.7499	2004	2013	24.3189	5.68113	3.10113
Duquette et al. 2018	44	2018	332	Lytechinus variegatus	Echinoidea	d.Juvenile stage	Sub-tropical (26-35°)	Growth	184	Mg/Ca ratio test day 30	26	0.18	0.01	0.03	10	30	0.15	0.01	0.03	10	SE	-0.1823	0.0075309	24.3	7	30	0.0238	2	6	1.09861	-85.4012	29.7499	2004	2013	24.3189	5.68113	3.10113
Duquette et al. 2018	44	2018	333	Lytechinus variegatus	Echinoidea	d.Juvenile stage	Sub-tropical (26-35°)	Growth	185	Mg/Ca ratio test day 90	26	0.17	0.01	0.03	10	30	0.15	0.01	0.03	8	SE	-0.1252	0.0079047	24.3	7	90	0.0238	2	6	1.09861	-85.4012	29.7499	2004	2013	24.3189	5.68113	3.10113
Duquette et al. 2018	44	2018	334	Lytechinus variegatus	Echinoidea	d.Juvenile stage	Sub-tropical (26-35°)	Growth	186	Mg/Ca ratio lantern day 30	26	0.17	0.01	0.03	10	30	0.13	0.01	0.03	10	SE	-0.2683	0.0093774	24.3	7	30	0.0238	2	6	1.09861	-85.4012	29.7499	2004	2013	24.3189	5.68113	3.10113
Duquette et al. 2018	44	2018	335	Lytechinus variegatus	Echinoidea	d.Juvenile stage	Sub-tropical (26-35°)	Growth	187	Mg/Ca ratio lantern day 90	26	0.18	0.01	0.03	10	30	0.14	0.01	0.03	8	SE	-0.2513	0.0081885	24.3	7	90	0.0238	2	6	1.09861	-85.4012	29.7499	2004	2013	24.3189	5.68113	3.10113
Dworjanyn and Byrne 2018	45	2018	336	Tripneustes gratilla	Echinoidea	d.Juvenile stage	Sub-tropical (26-35°)	Growth	188	Wet weight (g)	22	45.05	3.04	7.75	6.5	25	94.01	4.76	12.14	6.5	SE	0.7356	0.0071173	23	NA	146	NA	2	5	0.916291	153.267	-30.2	2007	2016	23.0959	1.90412	-0.675875
Dworjanyn and Byrne 2018	45	2018	337	Tripneustes gratilla	Echinoidea	d.Juvenile stage	Sub-tropical (26-35°)	Growth	188	Wet weight (g)	22	45.05	3.04	7.75	6.5	28	77.55	9.96	25.39	6.5	SE	0.5431	0.0210487	23	NA	146	NA	2	8	1.38629	153.267	-30.2	2007	2016	23.0959	4.90412	2.32412
Dworjanyn and Byrne 2018	45	2018	338	Tripneustes gratilla	Echinoidea	d.Juvenile stage	Sub-tropical (26-35°)	Reproductive success	189	Gonad index (%)	22	0.07	0.08	0.2	6.5	25	1.6	0.36	0.92	6.5	SE	3.1293	1.35675	23	NA	146	NA	2	5	0.916291	153.267	-30.2	2007	2016	23.0959	1.90412	-0.675875
Dworjanyn and Byrne 2018	45	2018	339	Tripneustes gratilla	Echinoidea	d.Juvenile stage	Sub-tropical (26-35°)	Reproductive success	189	Gonad index (%)	22	0.07	0.08	0.2	6.5	28	1.07	0.3	0.76	6.5	SE	2.7269	1.38473	23	NA	146	NA	2	8	1.38629	153.267	-30.2	2007	2016	23.0959	4.90412	2.32412
Bai et al. 2018	46	2018	340	Apostichopus japonicus	Holothuroidea	d.Juvenile stage	Temperate (36-53°)	Growth	190	Specific growth rate Green (% day-1)	10	1.52	0.09	0.09	3	14	1.62	0.11	0.11	3	SD	0.0637	0.0027055	10	14	NA	0.0417	2	6	1.09861	121.47	37.4717	2008	2017	13.2092	0.790812	-1.78919
Bai et al. 2018	46	2018	341	Apostichopus japonicus	Holothuroidea	d.Juvenile stage	Temperate (36-53°)	Growth	190	Specific growth rate Green (% day-1)	10	1.52	0.09	0.09	3	18	1.97	0.12	0.12	3	SD	0.2593	0.0024055	10	14	NA	0.0417	2	10	1.60944	121.47	37.4717	2008	2017	13.2092	4.79081	2.21081
Bai et al. 2018	46	2018	342	Apostichopus japonicus	Holothuroidea	d.Juvenile stage	Temperate (36-53°)	Growth	190	Specific growth rate Green (% day-1)	10	1.52	0.09	0.09	3	22	1.89	0.11	0.11	3	SD	0.2179	0.0022977	10	14	NA	0.0417	2	14	1.94591	121.47	37.4717	2008	2017	13.2092	8.79081	6.21081
Bai et al. 2018	46	2018	343	Apostichopus japonicus	Holothuroidea	d.Juvenile stage	Temperate (36-53°)	Growth	190	Specific growth rate Green (% day-1)	10	1.52	0.09	0.09	3	26	0.93	0.09	0.09	3	SD	-0.4913	0.0042904	10	14	NA	0.0417	2	18	2.19722	121.47	37.4717	2008	2017	13.2092	12.7908	10.2108
Bai et al. 2018	46	2018	344	Apostichopus japonicus	Holothuroidea	d.Juvenile stage	Temperate (36-53°)	Growth	191	Specific growth rate White (% day-1)	10	1.29	0.11	0.11	3	14	1.29	0.15	0.15	3	SD	0	0.0069307	10	14	NA	0.0417	2	6	1.09861	121.47	37.4717	2008	2017	13.2092	0.790812	-1.78919
Bai et al. 2018	46	2018	345	Apostichopus japonicus	Holothuroidea	d.Juvenile stage	Temperate (36-53°)	Growth	191	Specific growth rate White (% day-1)	10	1.29	0.11	0.11	3	18	1.91	0.11	0.11	3	SD	0.3925	0.0035293	10	14	NA	0.0417	2	10	1.60944	121.47	37.4717	2008	2017	13.2092	4.79081	2.21081
Bai et al. 2018	46	2018	346	Apostichopus japonicus	Holothuroidea	d.Juvenile stage	Temperate (36-53°)	Growth	191	Specific growth rate White (% day-1)	10	1.29	0.11	0.11	3	22	1.59	0.14	0.14	3	SD	0.2091	0.005008	10	14	NA	0.0417	2	14	1.94591	121.47	37.4717	2008	2017	13.2092	8.79081	6.21081
Bai et al. 2018	46	2018	347	Apostichopus japonicus	Holothuroidea	d.Juvenile stage	Temperate (36-53°)	Growth	191	Specific growth rate White (% day-1)	10	1.29	0.11	0.11	3	26	0.82	0.18	0.18	3	SD	-0.4531	0.0184856	10	14	NA	0.0417	2	18	2.19722	121.47	37.4717	2008	2017	13.2092	12.7908	10.2108
Bai et al. 2018	46	2018	348	Apostichopus japonicus	Holothuroidea	d.Juvenile stage	Temperate (36-53°)	Growth	192	Specific growth rate Purple (% day-1)	10	1.44	0.26	0.26	3	14	1.54	0.27	0.27	3	SD	0.0671	0.021113	10	14	NA	0.0417	2	6	1.09861	121.47	37.4717	2008	2017	13.2092	0.790812	-1.78919
Bai et al. 2018	46	2018	349	Apostichopus japonicus	Holothuroidea	d.Juvenile stage	Temperate (36-53°)	Growth	192	Specific growth rate Purple (% day-1)	10	1.44	0.26	0.26	3	18	2.2	0.02	0.02	3	SD	0.4238	0.0108943	10	14	NA	0.0417	2	10	1.60944	121.47	37.4717	2008	2017	13.2092	4.79081	2.21081
Bai et al. 2018	46	2018	350	Apostichopus japonicus	Holothuroidea	d.Juvenile stage	Temperate (36-53°)	Growth	192	Specific growth rate Purple (% day-1)	10	1.44	0.26	0.26	3	22	2.37	0.07	0.07	3	SD	0.4982	0.0111576	10	14	NA	0.0417	2	14	1.94591	121.47	37.4717	2008	2017	13.2092	8.79081	6.21081
Bai et al. 2018	46	2018	351	Apostichopus japonicus	Holothuroidea	d.Juvenile stage	Temperate (36-53°)	Growth	192	Specific growth rate Purple (% day-1)	10	1.44	0.26	0.26	3	26	0.84	0.18	0.18	3	SD	-0.539	0.0261729	10	14	NA	0.0417	2	18	2.19722	121.47	37.4717	2008	2017	13.2092	12.7908	10.2108
Bai et al. 2018	46	2018	352	Apostichopus japonicus	Holothuroidea	d.Juvenile stage	Temperate (36-53°)	Feeding and nutrition	193	Ingestion rate Green (mg/ind./day)	10	90.45	4.01	4.01	3	14	101.58	3.12	3.12	3	SD	0.116	0.0009696	10	14	NA	0.0417	2	6	1.09861	121.47	37.4717	2008	2017	13.2092	0.790812	-1.78919
Bai et al. 2018	46	2018	353	Apostichopus japonicus	Holothuroidea	d.Juvenile stage	Temperate (36-53°)	Feeding and nutrition	193	Ingestion rate Green (mg/ind./day)	10	90.45	4.01	4.01	3	18	125.2	7.13	7.13	3	SD	0.3251	0.0017362	10	14	NA	0.0417	2	10	1.60944	121.47	37.4717	2008	2017	13.2092	4.79081	2.21081
Bai et al. 2018	46	2018	354	Apostichopus japonicus	Holothuroidea	d.Juvenile stage	Temperate (36-53°)	Feeding and nutrition	193	Ingestion rate Green (mg/ind./day)	10	90.45	4.01	4.01	3	22	142.13	3.12	3.12	3	SD	0.4519	0.0008158	10	14	NA	0.0417	2	14	1.94591	121.47	37.4717	2008	2017	13.2092	8.79081	6.21081
Bai et al. 2018	46	2018	355	Apostichopus japonicus	Holothuroidea	d.Juvenile stage	Temperate (36-53°)	Feeding and nutrition	193	Ingestion rate Green (mg/ind./day)	10	90.45	4.01	4.01	3	26	71.73	14.71	14.71	3	SD	-0.2319	0.0146737	10	14	NA	0.0417	2	18	2.19722	121.47	37.4717	2008	2017	13.2092	12.7908	10.2108
Bai et al. 2018	46	2018	356	Apostichopus japonicus	Holothuroidea	d.Juvenile stage	Temperate (36-53°)	Feeding and nutrition	194	Ingestion rate White (mg/ind./day)	10	74.41	0.44	0.44	3	14	85.99	11.14	11.14	3	SD	0.1446	0.0056061	10	14	NA	0.0417	2	6	1.09861	121.47	37.4717	2008	2017	13.2092	0.790812	-1.78919
Bai et al. 2018	46	2018	357	Apostichopus japonicus	Holothuroidea	d.Juvenile stage	Temperate (36-53°)	Feeding and nutrition	194	Ingestion rate White (mg/ind./day)	10	74.41	0.44	0.44	3	18	107.38	6.23	6.23	3	SD	0.3668	0.0011337	10	14	NA	0.0417	2	10	1.60944	121.47	37.4717	2008	2017	13.2092	4.79081	2.21081
Bai et al. 2018	46	2018	358	Apostichopus japonicus	Holothuroidea	d.Juvenile stage	Temperate (36-53°)	Feeding and nutrition	194	Ingestion rate White (mg/ind./day)	10	74.41	0.44	0.44	3	22	122.52	5.8	5.8	3	SD	0.4987	0.0007587	10	14	NA	0.0417	2	14	1.94591	121.47	37.4717	2008	2017	13.2092	8.79081	6.21081
Bai et al. 2018	46	2018	359	Apostichopus japonicus	Holothuroidea	d.Juvenile stage	Temperate (36-53°)	Feeding and nutrition	194	Ingestion rate White (mg/ind./day)	10	74.41	0.44	0.44	3	26	81.98	3.12	3.12	3	SD	0.0969	0.0004945	10	14	NA	0.0417	2	18	2.19722	121.47	37.4717	2008	2017	13.2092	12.7908	10.2108
Bai et al. 2018	46	2018	360	Apostichopus japonicus	Holothuroidea	d.Juvenile stage	Temperate (36-53°)	Feeding and nutrition	195	Ingestion rate Purple (mg/ind./day)	10	87.33	8.02	8.02	3	14	100.69	4.46	4.46	3	SD	0.1424	0.0034653	10	14	NA	0.0417	2	6	1.09861	121.47	37.4717	2008	2017	13.2092	0.790812	-1.78919
Bai et al. 2018	46	2018	361	Apostichopus japonicus	Holothuroidea	d.Juvenile stage	Temperate (36-53°)	Feeding and nutrition	195	Ingestion rate Purple (mg/ind./day)	10	87.33	8.02	8.02	3	18	130.54	2.23	2.23	3	SD	0.402	0.0029085	10	14	NA	0.0417	2	10	1.60944	121.47	37.4717	2008	2017	13.2092	4.79081	2.21081
Bai et al. 2018	46	2018	362	Apostichopus japonicus	Holothuroidea	d.Juvenile stage	Temperate (36-53°)	Feeding and nutrition	195	Ingestion rate Purple (mg/ind./day)	10	87.33	8.02	8.02	3	22	158.61	7.13	7.13	3	SD	0.5968	0.0034848	10	14	NA	0.0417	2	14	1.94591	121.47	37.4717	2008	2017	13.2092	8.79081	6.21081
Bai et al. 2018	46	2018	363	Apostichopus japonicus	Holothuroidea	d.Juvenile stage	Temperate (36-53°)	Feeding and nutrition	195	Ingestion rate Purple (mg/ind./day)	10	87.33	8.02	8.02	3	26	100.25	9.35	9.35	3	SD	0.138	0.0057108	10	14	NA	0.0417	2	18	2.19722	121.47	37.4717	2008	2017	13.2092	12.7908	10.2108
Bai et al. 2018	46	2018	364	Apostichopus japonicus	Holothuroidea	d.Juvenile stage	Temperate (36-53°)	Feeding and nutrition	196	Feed conversion efficiency Green (%)	10	2.66	0.11	0.11	3	14	2.6	0.24	0.24	3	SD	-0.0228	0.0034103	10	14	NA	0.0417	2	6	1.09861	121.47	37.4717	2008	2017	13.2092	0.790812	-1.78919
Bai et al. 2018	46	2018	365	Apostichopus japonicus	Holothuroidea	d.Juvenile stage	Temperate (36-53°)	Feeding and nutrition	196	Feed conversion efficiency Green (%)	10	2.66	0.11	0.11	3	18	2.71	0.1	0.1	3	SD	0.0186	0.0010239	10	14	NA	0.0417	2	10	1.60944	121.47	37.4717	2008	2017	13.2092	4.79081	2.21081
Bai et al. 2018	46	2018	366	Apostichopus japonicus	Holothuroidea	d.Juvenile stage	Temperate (36-53°)	Feeding and nutrition	196	Feed conversion efficiency Green (%)	10	2.66	0.11	0.11	3	22	2.26	0.16	0.16	3	SD	-0.163	0.0022407	10	14	NA	0.0417	2	14	1.94591	121.47	37.4717	2008	2017	13.2092	8.79081	6.21081
Bai et al. 2018	46	2018	367	Apostichopus japonicus	Holothuroidea	d.Juvenile stage	Temperate (36-53°)	Feeding and nutrition	196	Feed conversion efficiency Green (%)	10	2.66	0.11	0.11	3	26	1.94	0.34	0.34	3	SD	-0.3156	0.0108085	10	14	NA	0.0417	2	18	2.19722	121.47	37.4717	2008	2017	13.2092	12.7908	10.2108
Bai et al. 2018	46	2018	368	Apostichopus japonicus	Holothuroidea	d.Juvenile stage	Temperate (36-53°)	Feeding and nutrition	197	Feed conversion efficiency White (%)	10	2.69	0.26	0.26	3	14	2.31	0.15	0.15	3	SD	-0.1523	0.0045195	10	14	NA	0.0417	2	6	1.09861	121.47	37.4717	2008	2017	13.2092	0.790812	-1.78919
Bai et al. 2018	46	2018	369	Apostichopus japonicus	Holothuroidea	d.Juvenile stage	Temperate (36-53°)	Feeding and nutrition	197	Feed conversion efficiency White (%)	10	2.69	0.26	0.26	3	18	3.04	0.24	0.24	3	SD	0.1223	0.0051916	10	14	NA	0.0417	2	10	1.60944	121.47	37.4717	2008	2017	13.2092	4.79081	2.21081
Bai et al. 2018	46	2018	370	Apostichopus japonicus	Holothuroidea	d.Juvenile stage	Temperate (36-53°)	Feeding and nutrition	197	Feed conversion efficiency White (%)	10	2.69	0.26	0.26	3	22	2.11	0.27	0.27	3	SD	-0.2429	0.0085721	10	14	NA	0.0417	2	14	1.94591	121.47	37.4717	2008	2017	13.2092	8.79081	6.21081
Bai et al. 2018	46	2018	371	Apostichopus japonicus	Holothuroidea	d.Juvenile stage	Temperate (36-53°)	Feeding and nutrition	197	Feed conversion efficiency White (%)	10	2.69	0.26	0.26	3	26	1.43	0.33	0.33	3	SD	-0.6319	0.0208655	10	14	NA	0.0417	2	18	2.19722	121.47	37.4717	2008	2017	13.2092	12.7908	10.2108
Bai et al. 2018	46	2018	372	Apostichopus japonicus	Holothuroidea	d.Juvenile stage	Temperate (36-53°)	Feeding and nutrition	198	Feed conversion efficiency Purple (%)	10	2.56	0.36	0.36	3	14	2.49	0.64	0.64	3	SD	-0.0277	0.0286129	10	14	NA	0.0417	2	6	1.09861	121.47	37.4717	2008	2017	13.2092	0.790812	-1.78919
Bai et al. 2018	46	2018	373	Apostichopus japonicus	Holothuroidea	d.Juvenile stage	Temperate (36-53°)	Feeding and nutrition	198	Feed conversion efficiency Purple (%)	10	2.56	0.36	0.36	3	18	3.03	0.06	0.06	3	SD	0.1686	0.0067225	10	14	NA	0.0417	2	10	1.60944	121.47	37.4717	2008	2017	13.2092	4.79081	2.21081
Bai et al. 2018	46	2018	374	Apostichopus japonicus	Holothuroidea	d.Juvenile stage	Temperate (36-53°)	Feeding and nutrition	198	Feed conversion efficiency Purple (%)	10	2.56	0.36	0.36	3	22	2.72	0.15	0.15	3	SD	0.0606	0.0076055	10	14	NA	0.0417	2	14	1.94591	121.47	37.4717	2008	2017	13.2092	8.79081	6.21081
Bai et al. 2018	46	2018	375	Apostichopus japonicus	Holothuroidea	d.Juvenile stage	Temperate (36-53°)	Feeding and nutrition	198	Feed conversion efficiency Purple (%)	10	2.56	0.36	0.36	3	26	1.12	0.21	0.21	3	SD	-0.8267	0.0183105	10	14	NA	0.0417	2	18	2.19722	121.47	37.4717	2008	2017	13.2092	12.7908	10.2108
Bai et al. 2018	46	2018	376	Apostichopus japonicus	Holothuroidea	d.Juvenile stage	Temperate (36-53°)	Metabolic rate	199	Oxygen consumption rate Green (ugO2/g/hr)	10	10.13	0.71	0.71	3	14	12.9	0.64	0.64	3	SD	0.2417	0.0024579	10	14	60	0.0417	2	6	1.09861	121.47	37.4717	2008	2017	13.2092	0.790812	-1.78919
Bai et al. 2018	46	2018	377	Apostichopus japonicus	Holothuroidea	d.Juvenile stage	Temperate (36-53°)	Metabolic rate	199	Oxygen consumption rate Green (ugO2/g/hr)	10	10.13	0.71	0.71	3	18	16.15	0.63	0.63	3	SD	0.4664	0.0021447	10	14	60	0.0417	2	10	1.60944	121.47	37.4717	2008	2017	13.2092	4.79081	2.21081
Bai et al. 2018	46	2018	378	Apostichopus japonicus	Holothuroidea	d.Juvenile stage	Temperate (36-53°)	Metabolic rate	199	Oxygen consumption rate Green (ugO2/g/hr)	10	10.13	0.71	0.71	3	22	20.11	0.95	0.95	3	SD	0.6857	0.0023814	10	14	60	0.0417	2	14	1.94591	121.47	37.4717	2008	2017	13.2092	8.79081	6.21081
Bai et al. 2018	46	2018	379	Apostichopus japonicus	Holothuroidea	d.Juvenile stage	Temperate (36-53°)	Metabolic rate	199	Oxygen consumption rate Green (ugO2/g/hr)	10	10.13	0.71	0.71	3	26	25.01	2.62	2.62	3	SD	0.9038	0.0052956	10	14	60	0.0417	2	18	2.19722	121.47	37.4717	2008	2017	13.2092	12.7908	10.2108
Bai et al. 2018	46	2018	380	Apostichopus japonicus	Holothuroidea	d.Juvenile stage	Temperate (36-53°)	Metabolic rate	200	Oxygen consumption rate White (ugO2/g/hr)	10	9.66	0.79	0.79	3	14	11.16	2.53	2.53	3	SD	0.1443	0.0193607	10	14	60	0.0417	2	6	1.09861	121.47	37.4717	2008	2017	13.2092	0.790812	-1.78919
Bai et al. 2018	46	2018	381	Apostichopus japonicus	Holothuroidea	d.Juvenile stage	Temperate (36-53°)	Metabolic rate	200	Oxygen consumption rate White (ugO2/g/hr)	10	9.66	0.79	0.79	3	18	19.71	1.58	1.58	3	SD	0.7131	0.0043714	10	14	60	0.0417	2	10	1.60944	121.47	37.4717	2008	2017	13.2092	4.79081	2.21081
Bai et al. 2018	46	2018	382	Apostichopus japonicus	Holothuroidea	d.Juvenile stage	Temperate (36-53°)	Metabolic rate	200	Oxygen consumption rate White (ugO2/g/hr)	10	9.66	0.79	0.79	3	22	21.61	1.11	1.11	3	SD	0.8052	0.0031088	10	14	60	NA	2	14	1.94591	121.47	37.4717	2008	2017	13.2092	8.79081	6.21081
Bai et al. 2018	46	2018	383	Apostichopus japonicus	Holothuroidea	d.Juvenile stage	Temperate (36-53°)	Metabolic rate	200	Oxygen consumption rate White (ugO2/g/hr)	10	9.66	0.79	0.79	3	26	19.55	0.87	0.87	3	SD	0.705	0.0028895	10	14	60	NA	2	18	2.19722	121.47	37.4717	2008	2017	13.2092	12.7908	10.2108
Bai et al. 2018	46	2018	384	Apostichopus japonicus	Holothuroidea	d.Juvenile stage	Temperate (36-53°)	Metabolic rate	201	Oxygen consumption rate Purple (ugO2/g/hr)	10	10.69	1.9	1.9	3	14	15.2	1.82	1.82	3	SD	0.352	0.015309	10	14	60	0.0417	2	6	1.09861	121.47	37.4717	2008	2017	13.2092	0.790812	-1.78919
Bai et al. 2018	46	2018	385	Apostichopus japonicus	Holothuroidea	d.Juvenile stage	Temperate (36-53°)	Metabolic rate	201	Oxygen consumption rate Purple (ugO2/g/hr)	10	10.69	1.9	1.9	3	18	22.8	0.47	0.47	3	SD	0.7575	0.0106717	10	14	60	NA	2	10	1.60944	121.47	37.4717	2008	2017	13.2092	4.79081	2.21081
Bai et al. 2018	46	2018	386	Apostichopus japonicus	Holothuroidea	d.Juvenile stage	Temperate (36-53°)	Metabolic rate	201	Oxygen consumption rate Purple (ugO2/g/hr)	10	10.69	1.9	1.9	3	22	22.4	1.27	1.27	3	SD	0.7398	0.0116015	10	14	60	NA	2	14	1.94591	121.47	37.4717	2008	2017	13.2092	8.79081	6.21081
Bai et al. 2018	46	2018	387	Apostichopus japonicus	Holothuroidea	d.Juvenile stage	Temperate (36-53°)	Metabolic rate	201	Oxygen consumption rate Purple (ugO2/g/hr)	10	10.69	1.9	1.9	3	26	26.28	1.42	1.42	3	SD	0.8995	0.0115033	10	14	60	NA	2	18	2.19722	121.47	37.4717	2008	2017	13.2092	12.7908	10.2108
Yuan et al. 2009	47	2009	388	Apostichopus japonicus	Holothuroidea	e.Adult stage	Temperate (36-53°)	Feeding and nutrition	202	Energy intake (J g-1 d-1)	5	1003.5	181.5	363	4	10	1852.6	291.8	583.6	4	SE	0.6131	0.0575217	15.3	14	NA	0.0417	2	7	1.25276	120.237	35.943	1994	2003	15.485	-5.48504	-8.06504
Yuan et al. 2009	47	2009	389	Apostichopus japonicus	Holothuroidea	e.Adult stage	Temperate (36-53°)	Feeding and nutrition	202	Energy intake (J g-1 d-1)	5	1003.5	181.5	363	4	15	3793.2	174	348	4	SE	1.3297	0.0348171	15.3	14	NA	0.0417	2	12	1.79176	120.237	35.943	1994	2003	15.485	-0.485042	-3.06504
Yuan et al. 2009	47	2009	390	Apostichopus japonicus	Holothuroidea	e.Adult stage	Temperate (36-53°)	Feeding and nutrition	202	Energy intake (J g-1 d-1)	5	1003.5	181.5	363	4	20	1745.5	142.7	285.4	4	SE	0.5535	0.0393964	15.3	14	NA	0.0417	2	17	2.14007	120.237	35.943	1994	2003	15.485	4.51496	1.93496
Yuan et al. 2009	47	2009	391	Apostichopus japonicus	Holothuroidea	e.Adult stage	Temperate (36-53°)	Feeding and nutrition	202	Energy intake (J g-1 d-1)	5	1003.5	181.5	363	4	25	866.5	255.4	510.8	4	SE	-0.1468	0.11959	15.3	14	NA	0.0417	2	22	2.3979	120.237	35.943	1994	2003	15.485	9.51496	6.93496
Zamora and Jeffs 2012	48	2012	392	Australostichopus mollis	Holothuroidea	d.Juvenile stage	Temperate (36-53°)	Growth	203	Mean daily specific growth rate (first 35 days) (% d-1)	15	0.72	0.06	0.1	3	18	0.49	0.03	0.05	3	SE	-0.3848	0.0106929	17.5	2	NA	NA	2	5	0.916291	174.721	-36.4521	2000	2009	17.6049	0.395063	-2.18494
Zamora and Jeffs 2012	48	2012	393	Australostichopus mollis	Holothuroidea	d.Juvenile stage	Temperate (36-53°)	Growth	203	Mean daily specific growth rate (first 35 days) (% d-1)	15	0.72	0.06	0.1	3	21	0.34	0.02	0.03	3	SE	-0.7503	0.0104047	17.5	2	NA	0.0833	2	8	1.38629	174.721	-36.4521	2000	2009	17.6049	3.39506	0.815063
Zamora and Jeffs 2012	48	2012	394	Australostichopus mollis	Holothuroidea	d.Juvenile stage	Temperate (36-53°)	Growth	204	Mean daily specific growth rate (last 35 days) (% d-1)	15	0.72	0.05	0.09	3	18	0.53	0.03	0.05	3	SE	-0.3064	0.0080265	17.5	2	NA	NA	2	5	0.916291	174.721	-36.4521	2000	2009	17.6049	0.395063	-2.18494
Zamora and Jeffs 2012	48	2012	395	Australostichopus mollis	Holothuroidea	d.Juvenile stage	Temperate (36-53°)	Growth	204	Mean daily specific growth rate (last 35 days) (% d-1)	15	0.72	0.05	0.09	3	21	0.25	0.08	0.14	3	SE	-1.0578	0.107222	17.5	2	NA	0.0833	2	8	1.38629	174.721	-36.4521	2000	2009	17.6049	3.39506	0.815063
Zamora and Jeffs 2012	48	2012	396	Australostichopus mollis	Holothuroidea	d.Juvenile stage	Temperate (36-53°)	Feeding and nutrition	205	Ingestion rate (g ind-1 d-1)	15	5.18	0.5	0.87	3	18	3.88	0.63	1.09	3	SE	-0.289	0.0356815	17.5	2	NA	NA	2	5	0.916291	174.721	-36.4521	2000	2009	17.6049	0.395063	-2.18494
Zamora and Jeffs 2012	48	2012	397	Australostichopus mollis	Holothuroidea	d.Juvenile stage	Temperate (36-53°)	Feeding and nutrition	205	Ingestion rate (g ind-1 d-1)	15	5.18	0.5	0.87	3	21	2.52	0.25	0.43	3	SE	-0.7205	0.019159	17.5	2	NA	0.0833	2	8	1.38629	174.721	-36.4521	2000	2009	17.6049	3.39506	0.815063
Zamora and Jeffs 2012	48	2012	398	Australostichopus mollis	Holothuroidea	d.Juvenile stage	Temperate (36-53°)	Feeding and nutrition	206	Apparent absorption efficiency (%)	15	14.72	2.95	5.11	3	18	13.91	1.82	3.15	3	SE	-0.0566	0.0572826	17.5	2	NA	NA	2	5	0.916291	174.721	-36.4521	2000	2009	17.6049	0.395063	-2.18494
Zamora and Jeffs 2012	48	2012	399	Australostichopus mollis	Holothuroidea	d.Juvenile stage	Temperate (36-53°)	Feeding and nutrition	206	Apparent absorption efficiency (%)	15	14.72	2.95	5.11	3	21	11.8	2.17	3.76	3	SE	-0.2211	0.0739818	17.5	2	NA	0.0833	2	8	1.38629	174.721	-36.4521	2000	2009	17.6049	3.39506	0.815063
Zamora and Jeffs 2012	48	2012	400	Australostichopus mollis	Holothuroidea	d.Juvenile stage	Temperate (36-53°)	Metabolic rate	207	Oxygen consumption rate (ug g-1 h-1)	15	19.63	1.46	5.06	12	18	38.26	4.07	14.1	12	SE	0.6673	0.0168479	17.5	2	NA	NA	2	5	0.916291	174.721	-36.4521	2000	2009	17.6049	0.395063	-2.18494
Zamora and Jeffs 2012	48	2012	401	Australostichopus mollis	Holothuroidea	d.Juvenile stage	Temperate (36-53°)	Metabolic rate	207	Oxygen consumption rate (ug g-1 h-1)	15	19.63	1.46	5.06	12	21	50.38	2.88	9.98	12	SE	0.9425	0.0087997	17.5	2	NA	0.0833	2	8	1.38629	174.721	-36.4521	2000	2009	17.6049	3.39506	0.815063
Zamora and Jeffs 2012	48	2012	402	Australostichopus mollis	Holothuroidea	d.Juvenile stage	Temperate (36-53°)	Feeding and nutrition	208	Food conversion efficiency (%)	15	3.97	0.07	0.12	3	18	3.23	0.23	0.4	3	SE	-0.2063	0.0053814	17.5	2	NA	NA	2	5	0.916291	174.721	-36.4521	2000	2009	17.6049	0.395063	-2.18494
Zamora and Jeffs 2012	48	2012	403	Australostichopus mollis	Holothuroidea	d.Juvenile stage	Temperate (36-53°)	Feeding and nutrition	208	Food conversion efficiency (%)	15	3.97	0.07	0.12	3	21	0.55	0.05	0.09	3	SE	-1.9766	0.0085754	17.5	2	NA	0.0833	2	8	1.38629	174.721	-36.4521	2000	2009	17.6049	3.39506	0.815063
Kuhnhold et al. 2019	49	2019	404	Holothuria scabra	Holothuroidea	d.Juvenile stage	Tropical (4-22°)	Metabolic rate	209	Oxygen consumption rate 15 days (g O2 (mg WW)-1 h-1)	27	11.93	1.38	1.38	3	33	23.39	1.84	1.84	3	Min/Max	0.6733	0.0064957	28.6	28	15	0.0417	2	8	1.38629	116.116	-8.36817	2004	2013	28.6236	4.37637	1.79637
Kuhnhold et al. 2019	49	2019	405	Holothuria scabra	Holothuroidea	d.Juvenile stage	Tropical (4-22°)	Metabolic rate	210	Oxygen consumption rate 30 days (g O2 (mg WW)-1 h-1)	27	11.47	1.15	1.15	3	33	28.9	11.81	11.81	3	Min/Max	0.9241	0.0590249	28.6	28	30	0.0417	2	8	1.38629	116.116	-8.36817	2004	2013	28.6236	4.37637	1.79637
Kuhnhold et al. 2019	49	2019	406	Holothuria scabra	Holothuroidea	d.Juvenile stage	Tropical (4-22°)	Feeding and nutrition	211	Carbohydrate day 15 (mJ(mg WW)-1)	27	5.75	0.65	0.65	7	33	23.56	3.16	3.16	7	Min/Max	1.4104	0.0043815	28.6	28	15	0.0417	2	8	1.38629	116.116	-8.36817	2004	2013	28.6236	4.37637	1.79637
Kuhnhold et al. 2019	49	2019	407	Holothuria scabra	Holothuroidea	d.Juvenile stage	Tropical (4-22°)	Feeding and nutrition	212	Carbohydrate day 30 (mJ(mg WW)-1)	27	16.09	4.74	4.74	7	33	18.97	2.3	2.3	7	Min/Max	0.1647	0.0145064	28.6	28	30	0.0417	2	8	1.38629	116.116	-8.36817	2004	2013	28.6236	4.37637	1.79637
Kuhnhold et al. 2019	49	2019	408	Holothuria scabra	Holothuroidea	d.Juvenile stage	Tropical (4-22°)	Feeding and nutrition	213	Lipid day 15 (mJ(mg WW)-1)	27	7.8	1.54	1.54	7	33	12.76	1.77	1.77	7	Min/Max	0.4922	0.0082892	28.6	28	15	0.0417	2	8	1.38629	116.116	-8.36817	2004	2013	28.6236	4.37637	1.79637
Kuhnhold et al. 2019	49	2019	409	Holothuria scabra	Holothuroidea	d.Juvenile stage	Tropical (4-22°)	Feeding and nutrition	214	Lipid day 30 (mJ(mg WW)-1)	27	11.57	1.65	1.65	7	33	11.1	2.6	2.6	7	Min/Max	-0.0415	0.0107371	28.6	28	30	0.0417	2	8	1.38629	116.116	-8.36817	2004	2013	28.6236	4.37637	1.79637
Kuhnhold et al. 2019	49	2019	410	Holothuria scabra	Holothuroidea	d.Juvenile stage	Tropical (4-22°)	Feeding and nutrition	215	Protein day 15 (mJ(mg WW)-1)	27	184.78	38.04	38.04	7	33	113.04	21.2	21.2	7	Min/Max	-0.4914	0.0110787	28.6	28	15	0.0417	2	8	1.38629	116.116	-8.36817	2004	2013	28.6236	4.37637	1.79637
Kuhnhold et al. 2019	49	2019	411	Holothuria scabra	Holothuroidea	d.Juvenile stage	Tropical (4-22°)	Feeding and nutrition	216	Protein day 30 (mJ(mg WW)-1)	27	136.96	21.74	21.74	7	33	184.78	53.26	53.26	7	Min/Max	0.2995	0.0154679	28.6	28	30	0.0417	2	8	1.38629	116.116	-8.36817	2004	2013	28.6236	4.37637	1.79637
Kuhnhold et al. 2019	50	2019	412	Holothuria forskali	Holothuroidea	d.Juvenile stage	Temperate (36-53°)	Metabolic rate	217	Oxygen consumption rate 15 days (g O2 (mg WW)-1 h-1)	15	5.5	0.46	0.46	3	21	6.42	0.58	0.58	3	Min/Max	0.1547	0.0049803	17.1	28	15	0.0417	2	8	1.38629	-9.39544	39.354	2005	2014	17.2303	3.76969	1.18969
Kuhnhold et al. 2019	50	2019	413	Holothuria forskali	Holothuroidea	d.Juvenile stage	Temperate (36-53°)	Metabolic rate	218	Oxygen consumption rate 30 days (g O2 (mg WW)-1 h-1)	15	5.5	1.49	1.49	3	21	5.05	0.69	0.69	3	Min/Max	-0.0854	0.030724	17.1	28	30	0.0417	2	8	1.38629	-9.39544	39.354	2005	2014	17.2303	3.76969	1.18969
Kuhnhold et al. 2019	50	2019	414	Holothuria forskali	Holothuroidea	d.Juvenile stage	Temperate (36-53°)	Feeding and nutrition	219	Carbohydrate day 15 (mJ(mg WW)-1)	15	28.45	3.23	3.23	7	21	21.26	4.17	4.17	7	Min/Max	-0.2913	0.0073271	17.1	28	15	0.0417	2	8	1.38629	-9.39544	39.354	2005	2014	17.2303	3.76969	1.18969
Kuhnhold et al. 2019	50	2019	415	Holothuria forskali	Holothuroidea	d.Juvenile stage	Temperate (36-53°)	Feeding and nutrition	220	Carbohydrate day 30 (mJ(mg WW)-1)	15	15.8	4.53	4.53	7	21	27.87	8.77	8.77	7	Min/Max	0.5675	0.0258469	17.1	28	30	0.0417	2	8	1.38629	-9.39544	39.354	2005	2014	17.2303	3.76969	1.18969
Kuhnhold et al. 2019	50	2019	416	Holothuria forskali	Holothuroidea	d.Juvenile stage	Temperate (36-53°)	Feeding and nutrition	221	Lipid day 15 (mJ(mg WW)-1)	15	23.39	0.95	0.95	7	21	23.39	0.53	0.53	7	Min/Max	0	0.0003072	17.1	28	15	0.0417	2	8	1.38629	-9.39544	39.354	2005	2014	17.2303	3.76969	1.18969
Kuhnhold et al. 2019	50	2019	417	Holothuria forskali	Holothuroidea	d.Juvenile stage	Temperate (36-53°)	Feeding and nutrition	222	Lipid day 30 (mJ(mg WW)-1)	15	23.39	0.47	0.47	7	21	23.86	0.71	0.71	7	Min/Max	0.0199	0.0001848	17.1	28	30	0.0417	2	8	1.38629	-9.39544	39.354	2005	2014	17.2303	3.76969	1.18969
Kuhnhold et al. 2019	50	2019	418	Holothuria forskali	Holothuroidea	d.Juvenile stage	Temperate (36-53°)	Feeding and nutrition	223	Protein day 15 (mJ(mg WW)-1)	15	193.48	16.31	16.31	7	21	191.3	22.28	22.28	7	Min/Max	-0.0113	0.0029528	17.1	28	15	0.0417	2	8	1.38629	-9.39544	39.354	2005	2014	17.2303	3.76969	1.18969
Kuhnhold et al. 2019	50	2019	419	Holothuria forskali	Holothuroidea	d.Juvenile stage	Temperate (36-53°)	Feeding and nutrition	224	Protein day 30 (mJ(mg WW)-1)	15	180.43	13.05	13.05	7	21	195.65	10.33	10.33	7	Min/Max	0.081	0.0011446	17.1	28	30	0.0417	2	8	1.38629	-9.39544	39.354	2005	2014	17.2303	3.76969	1.18969
Barbeau and Scheibling 1994	51	1994	420	Asterias vulgaris	Asteroidea	e.Adult stage	Temperate (36-53°)	Feeding and nutrition	225	Consumption rate block 1 (no scallops predator-1 d-1)	11	1.25	0.56	0.97	3	16	8.38	1.64	2.84	3	SE	1.9027	0.239004	8.4	NA	5	NA	2	7	1.25276	-63.9837	44.636	1982	1991	7.79964	8.20036	5.62036
Barbeau and Scheibling 1994	51	1994	421	Asterias vulgaris	Asteroidea	e.Adult stage	Temperate (36-53°)	Feeding and nutrition	226	Consumption rate block 2 (no scallops predator-1 d-1)	11	4.79	0.7	1.21	3	16	3.03	1.92	3.84	4	SE	-0.458	0.422886	8.4	NA	5	NA	2	7	1.25276	-63.9837	44.636	1982	1991	7.79964	8.20036	5.62036
Barbeau and Scheibling 1994	51	1994	422	Asterias vulgaris	Asteroidea	e.Adult stage	Temperate (36-53°)	Feeding and nutrition	227	Encounter rate (no. scallops h-1)	11	16.42	1.81	3.14	3	16	20.86	3.36	7.51	5	SE	0.2393	0.0380957	8.4	NA	5	NA	2	7	1.25276	-63.9837	44.636	1982	1991	7.79964	8.20036	5.62036
Barbeau and Scheibling 1994	51	1994	423	Asterias vulgaris	Asteroidea	e.Adult stage	Temperate (36-53°)	Movement	228	Foraging time block 1 (%)	11	28.83	6.35	11	3	16	57.49	8.34	20.43	6	SE	0.6902	0.0695579	8.4	NA	5	NA	2	7	1.25276	-63.9837	44.636	1982	1991	7.79964	8.20036	5.62036
Barbeau and Scheibling 1994	51	1994	424	Asterias vulgaris	Asteroidea	e.Adult stage	Temperate (36-53°)	Movement	229	Foraging time block 2 (%)	11	36.09	5.44	9.42	3	16	16.32	13.24	35.03	7	SE	-0.7936	0.680887	8.4	NA	5	NA	2	7	1.25276	-63.9837	44.636	1982	1991	7.79964	8.20036	5.62036
Barbeau and Scheibling 1994	51	1994	425	Asterias vulgaris	Asteroidea	e.Adult stage	Temperate (36-53°)	Feeding and nutrition	230	Capture probability	11	0.09	0.02	0.05	6	16	0.05	0.02	0.04	5	SE	-0.5878	0.209383	8.4	NA	5	NA	2	7	1.25276	-63.9837	44.636	1982	1991	7.79964	8.20036	5.62036
Barbeau and Scheibling 1994	51	1994	426	Asterias vulgaris	Asteroidea	e.Adult stage	Temperate (36-53°)	Feeding and nutrition	231	Consumption probability	11	0.46	0.15	0.37	6	16	0.88	0.13	0.26	4	SE	0.6487	0.128156	8.4	NA	5	NA	2	7	1.25276	-63.9837	44.636	1982	1991	7.79964	8.20036	5.62036
Barbeau and Scheibling 1994	51	1994	427	Asterias vulgaris	Asteroidea	e.Adult stage	Temperate (36-53°)	Feeding and nutrition	232	Capture probability	4	0.05	0.05	0.12	6	8	0.01	0.01	0.02	6	SE	-1.6094	2	8.4	NA	7	NA	2	6	1.09861	-63.9837	44.636	1982	1991	7.79964	0.200357	-2.37964
Barbeau and Scheibling 1994	51	1994	428	Asterias vulgaris	Asteroidea	e.Adult stage	Temperate (36-53°)	Feeding and nutrition	232	Capture probability	4	0.05	0.05	0.12	6	15	0.06	0.01	0.02	6	SE	0.1823	1.02778	8.4	NA	7	NA	2	13	1.8718	-63.9837	44.636	1982	1991	7.79964	7.20036	4.62036
Kidawa et al. 2010	52	2010	429	Odontaster validus	Asteroidea	e.Adult stage	Polar (62-78°)	Movement	233	Number of successful righting attempts	0	5	0	0	75	3	4.93	0.07	0.59	72	SE	-0.0141	0.0002016	-0.9	10	NA	NA	2	5	0.916291	-58.4237	-62.1353	1998	2007	-0.00429121	3.00429	0.424291
Kidawa et al. 2010	52	2010	430	Odontaster validus	Asteroidea	e.Adult stage	Polar (62-78°)	Movement	233	Number of successful righting attempts	0	5	0	0	75	4	3.33	0.45	3.18	50	SE	-0.4065	0.0182615	-0.9	10	NA	NA	2	6	1.09861	-58.4237	-62.1353	1998	2007	-0.00429121	4.00429	1.42429
Kidawa et al. 2010	52	2010	431	Odontaster validus	Asteroidea	e.Adult stage	Polar (62-78°)	Movement	233	Number of successful righting attempts	0	5	0	0	75	5	1.47	0.36	1.69	22	SE	-1.2242	0.059975	-0.9	10	NA	NA	2	7	1.25276	-58.4237	-62.1353	1998	2007	-0.00429121	5.00429	2.42429
Kidawa et al. 2010	52	2010	432	Odontaster validus	Asteroidea	e.Adult stage	Polar (62-78°)	Movement	234	Time-to-right	0	4.91	0.25	2.17	75	1	4.88	0.34	2.94	75	SE	0.0061	0.0074467	-0.9	10	NA	NA	2	3	0.405465	-58.4237	-62.1353	1998	2007	-0.00429121	1.00429	-1.57571
Kidawa et al. 2010	52	2010	433	Odontaster validus	Asteroidea	e.Adult stage	Polar (62-78°)	Movement	234	Time-to-right	0	4.91	0.25	2.17	75	2	4.78	0.24	2.08	75	SE	0.0268	0.0051135	-0.9	10	NA	NA	2	4	0.693147	-58.4237	-62.1353	1998	2007	-0.00429121	2.00429	-0.575709
Kidawa et al. 2010	52	2010	434	Odontaster validus	Asteroidea	e.Adult stage	Polar (62-78°)	Movement	234	Time-to-right	0	4.91	0.25	2.17	75	3	6.29	0.56	4.75	72	SE	-0.2477	0.0105189	-0.9	10	NA	NA	2	5	0.916291	-58.4237	-62.1353	1998	2007	-0.00429121	3.00429	0.424291
Kidawa et al. 2010	52	2010	435	Odontaster validus	Asteroidea	e.Adult stage	Polar (62-78°)	Movement	234	Time-to-right	0	4.91	0.25	2.17	75	4	6.68	0.41	2.9	50	SE	-0.3078	0.0063597	-0.9	10	NA	NA	2	6	1.09861	-58.4237	-62.1353	1998	2007	-0.00429121	4.00429	1.42429
Kidawa et al. 2010	52	2010	436	Odontaster validus	Asteroidea	e.Adult stage	Polar (62-78°)	Movement	234	Time-to-right	0	4.91	0.25	2.17	75	5	9.28	1.4	6.57	22	SE	-0.6366	0.0253519	-0.9	10	NA	NA	2	7	1.25276	-58.4237	-62.1353	1998	2007	-0.00429121	5.00429	2.42429
Kidawa et al. 2010	52	2010	437	Odontaster validus	Asteroidea	e.Adult stage	Polar (62-78°)	Movement	235	Locomotion speed	0	0.85	0.05	0.43	75	1	1.21	0.05	0.43	75	SE	0.3531	0.0051677	-0.9	10	NA	NA	2	3	0.405465	-58.4237	-62.1353	1998	2007	-0.00429121	1.00429	-1.57571
Kidawa et al. 2010	52	2010	438	Odontaster validus	Asteroidea	e.Adult stage	Polar (62-78°)	Movement	235	Locomotion speed	0	0.85	0.05	0.43	75	2	0.99	0.05	0.43	75	SE	0.1525	0.006011	-0.9	10	NA	NA	2	4	0.693147	-58.4237	-62.1353	1998	2007	-0.00429121	2.00429	-0.575709
Kidawa et al. 2010	52	2010	439	Odontaster validus	Asteroidea	e.Adult stage	Polar (62-78°)	Movement	235	Locomotion speed	0	0.85	0.05	0.43	75	3	0.89	0.06	0.51	72	SE	0.046	0.0080051	-0.9	10	NA	NA	2	5	0.916291	-58.4237	-62.1353	1998	2007	-0.00429121	3.00429	0.424291
Kidawa et al. 2010	52	2010	440	Odontaster validus	Asteroidea	e.Adult stage	Polar (62-78°)	Movement	235	Locomotion speed	0	0.85	0.05	0.43	75	4	0.78	0.05	0.35	50	SE	-0.0859	0.0075693	-0.9	10	NA	NA	2	6	1.09861	-58.4237	-62.1353	1998	2007	-0.00429121	4.00429	1.42429
Kidawa et al. 2010	52	2010	441	Odontaster validus	Asteroidea	e.Adult stage	Polar (62-78°)	Movement	235	Locomotion speed	0	0.85	0.05	0.43	75	5	0.55	0.04	0.19	22	SE	-0.4353	0.0087495	-0.9	10	NA	NA	2	7	1.25276	-58.4237	-62.1353	1998	2007	-0.00429121	5.00429	2.42429
Peck et al. 2008	53	2008	442	Odontaster validus	Asteroidea	e.Adult stage	Polar (62-78°)	Movement	236	Turning rate (min-1)	0.3	0.21	0.01	0.08	60	2.5	0.28	0.02	0.15	60	SE	0.2877	0.0073696	-0.9	NA	1	0.15	2	4.2	0.741937	-68.1796	-67.6201	1997	2006	-0.878166	3.37817	0.798166
Peck et al. 2008	53	2008	443	Odontaster validus	Asteroidea	e.Adult stage	Polar (62-78°)	Movement	236	Turning rate (min-1)	0.3	0.21	0.01	0.08	60	5	0.32	0.02	0.15	60	SE	0.4212	0.0061738	-0.9	NA	1	0.15	2	6.7	1.20896	-68.1796	-67.6201	1997	2006	-0.878166	5.87817	3.29817
Peck et al. 2008	53	2008	444	Odontaster validus	Asteroidea	e.Adult stage	Polar (62-78°)	Movement	236	Turning rate (min-1)	0.3	0.21	0.01	0.08	60	7	0.41	0.03	0.23	60	SE	0.669	0.0076215	-0.9	NA	1	0.15	2	8.7	1.47018	-68.1796	-67.6201	1997	2006	-0.878166	7.87817	5.29817
Peck et al. 2008	53	2008	445	Odontaster validus	Asteroidea	e.Adult stage	Polar (62-78°)	Movement	236	Turning rate (min-1)	0.3	0.21	0.01	0.08	60	9.5	0.35	0.02	0.15	60	SE	0.5108	0.0055329	-0.9	NA	1	0.15	2	11.2	1.72277	-68.1796	-67.6201	1997	2006	-0.878166	10.3782	7.79817
Peck et al. 2008	53	2008	446	Odontaster validus	Asteroidea	e.Adult stage	Polar (62-78°)	Metabolic rate	237	Oxygen consumption day 6 (ug g-1 AFDM h-1)	0	334.59	30.32	67.8	5	6	184.2	11.66	26.07	5	SE	-0.5969	0.0122187	-0.9	NA	6	0.5	2	8	1.38629	-68.1796	-67.6201	1997	2006	-0.878166	6.87817	4.29817
Peck et al. 2008	53	2008	447	Odontaster validus	Asteroidea	e.Adult stage	Polar (62-78°)	Metabolic rate	238	Oxygen consumption day 18 (ug g-1 AFDM h-1)	0	155.05	17.49	39.11	5	6	68.78	3.5	7.83	5	SE	-0.8128	0.0153138	-0.9	NA	18	0.5	2	8	1.38629	-68.1796	-67.6201	1997	2006	-0.878166	6.87817	4.29817
Peck et al. 2008	53	2008	448	Odontaster validus	Asteroidea	e.Adult stage	Polar (62-78°)	Growth	239	Volume (cm2)	0	5.46	0.38	0.85	5	6	11.28	0.89	1.99	5	SE	0.7256	0.0110691	-0.9	NA	NA	0.5	2	8	1.38629	-68.1796	-67.6201	1997	2006	-0.878166	6.87817	4.29817
Peck et al. 2008	53	2008	449	Odontaster validus	Asteroidea	e.Adult stage	Polar (62-78°)	Growth	240	Wet weight (g)	0	5.3	0.33	0.74	5	6	11.76	0.94	2.1	5	SE	0.797	0.0102659	-0.9	NA	NA	0.5	2	8	1.38629	-68.1796	-67.6201	1997	2006	-0.878166	6.87817	4.29817
Hill and Lawrence 2006	54	2006	450	Arbacia punctulata	Echinoidea	e.Adult stage	Sub-tropical (26-35°)	Growth	241	Diameter fed (mm)	23	44.7	1.6	1.6	12	31	41.9	6	6	12	SD	-0.0647	0.0018156	25.3	NA	28	NA	2	10	1.60944	-82.4373	27.0473	1988	1997	25.1279	5.87206	3.29206
Hill and Lawrence 2006	54	2006	451	Arbacia punctulata	Echinoidea	e.Adult stage	Sub-tropical (26-35°)	Growth	242	Diameter starved (mm)	23	47.3	2.8	2.8	12	31	39.4	5.1	5.1	12	SD	-0.1827	0.0016883	25.3	NA	28	NA	2	10	1.60944	-82.4373	27.0473	1988	1997	25.1279	5.87206	3.29206
Hill and Lawrence 2006	54	2006	452	Arbacia punctulata	Echinoidea	e.Adult stage	Sub-tropical (26-35°)	Growth	243	Mass fed (g)	23	46.9	5.7	5.7	12	31	49.5	8.4	0.4	12	SD	0.054	0.0012363	25.3	NA	28	NA	2	10	1.60944	-82.4373	27.0473	1988	1997	25.1279	5.87206	3.29206
Hill and Lawrence 2006	54	2006	453	Arbacia punctulata	Echinoidea	e.Adult stage	Sub-tropical (26-35°)	Growth	244	Mass starved (g)	23	42.5	12.6	12.6	12	31	32.7	11.1	11.1	12	SD	-0.2621	0.0169267	25.3	NA	28	NA	2	10	1.60944	-82.4373	27.0473	1988	1997	25.1279	5.87206	3.29206
Hill and Lawrence 2006	54	2006	454	Arbacia punctulata	Echinoidea	e.Adult stage	Sub-tropical (26-35°)	Reproductive success	245	Gonad index fed (%)	23	2.31	2.2	2.2	12	31	3.21	3.01	3.01	12	SD	0.329	0.148858	25.3	NA	28	NA	2	10	1.60944	-82.4373	27.0473	1988	1997	25.1279	5.87206	3.29206
Hill and Lawrence 2006	54	2006	455	Arbacia punctulata	Echinoidea	e.Adult stage	Sub-tropical (26-35°)	Reproductive success	246	Gonad index starved (%)	23	0.8	0.3	0.3	12	31	0.63	0.3	0.3	12	SD	-0.2389	0.0306152	25.3	NA	28	NA	2	10	1.60944	-82.4373	27.0473	1988	1997	25.1279	5.87206	3.29206
Hill and Lawrence 2006	54	2006	456	Arbacia punctulata	Echinoidea	e.Adult stage	Sub-tropical (26-35°)	Feeding and nutrition	247	Feeding rate week 1 (g individual-1 day-1)	23	0.69	0.32	0.32	12	31	0.67	0.39	0.39	12	SD	-0.0294	0.0461591	25.3	NA	7	NA	2	10	1.60944	-82.4373	27.0473	1988	1997	25.1279	5.87206	3.29206
Hill and Lawrence 2006	54	2006	457	Arbacia punctulata	Echinoidea	e.Adult stage	Sub-tropical (26-35°)	Feeding and nutrition	248	Feeding rate week 4 (g individual-1 day-1)	23	0.48	0.14	0.14	12	31	0.5	0.16	0.16	12	SD	0.0408	0.0156225	25.3	NA	28	NA	2	10	1.60944	-82.4373	27.0473	1988	1997	25.1279	5.87206	3.29206
Hill and Lawrence 2006	54	2006	458	Arbacia punctulata	Echinoidea	e.Adult stage	Sub-tropical (26-35°)	Feeding and nutrition	249	Total organic absorption efficiency week 1 fed	23	84.8	4.17	4.17	12	31	82.28	5.73	5.73	12	SD	-0.0302	0.0006057	25.3	NA	7	NA	2	10	1.60944	-82.4373	27.0473	1988	1997	25.1279	5.87206	3.29206
Hill and Lawrence 2006	54	2006	459	Arbacia punctulata	Echinoidea	e.Adult stage	Sub-tropical (26-35°)	Feeding and nutrition	250	Soluble protein absorption efficiency week 1 fed	23	85.13	6.69	6.69	12	31	81.31	7.67	7.67	12	SD	-0.0459	0.0012562	25.3	NA	7	NA	2	10	1.60944	-82.4373	27.0473	1988	1997	25.1279	5.87206	3.29206
Hill and Lawrence 2006	54	2006	460	Arbacia punctulata	Echinoidea	e.Adult stage	Sub-tropical (26-35°)	Feeding and nutrition	251	Lipid absorption efficiency week 1 fed	23	78.55	8.4	8.4	12	31	73.19	12.83	12.83	12	SD	-0.0707	0.0035137	25.3	NA	7	NA	2	10	1.60944	-82.4373	27.0473	1988	1997	25.1279	5.87206	3.29206
Hill and Lawrence 2006	54	2006	461	Arbacia punctulata	Echinoidea	e.Adult stage	Sub-tropical (26-35°)	Feeding and nutrition	252	Carbohydrate absorption efficiency week 1 fed	23	91.6	5.17	5.17	12	31	90.59	3.02	3.02	12	SD	-0.0111	0.0003581	25.3	NA	7	NA	2	10	1.60944	-82.4373	27.0473	1988	1997	25.1279	5.87206	3.29206
Hill and Lawrence 2006	54	2006	462	Arbacia punctulata	Echinoidea	e.Adult stage	Sub-tropical (26-35°)	Feeding and nutrition	253	Insoluble protin absorption efficiency week 1 fed	23	84.14	1.49	1.49	12	31	81.66	5.8	5.8	12	SD	-0.0299	0.0004465	25.3	NA	7	NA	2	10	1.60944	-82.4373	27.0473	1988	1997	25.1279	5.87206	3.29206
Hill and Lawrence 2006	54	2006	463	Arbacia punctulata	Echinoidea	e.Adult stage	Sub-tropical (26-35°)	Feeding and nutrition	254	Total organic absorption efficiency week 4 fed	23	81.62	7.24	7.24	12	31	90.34	0.8	0.8	12	SD	0.1015	0.0006622	25.3	NA	28	NA	2	10	1.60944	-82.4373	27.0473	1988	1997	25.1279	5.87206	3.29206
Hill and Lawrence 2006	54	2006	464	Arbacia punctulata	Echinoidea	e.Adult stage	Sub-tropical (26-35°)	Feeding and nutrition	255	Soluble protein absorption efficiency week 4 fed	23	80.82	7.71	7.71	12	31	89.16	3.26	3.26	12	SD	0.0982	0.0008698	25.3	NA	28	NA	2	10	1.60944	-82.4373	27.0473	1988	1997	25.1279	5.87206	3.29206
Hill and Lawrence 2006	54	2006	465	Arbacia punctulata	Echinoidea	e.Adult stage	Sub-tropical (26-35°)	Feeding and nutrition	256	Lipid absorption efficiency week 4 fed	23	71.58	1.31	1.31	12	31	89.59	4.47	4.47	12	SD	0.2244	0.0002354	25.3	NA	28	NA	2	10	1.60944	-82.4373	27.0473	1988	1997	25.1279	5.87206	3.29206
Hill and Lawrence 2006	54	2006	466	Arbacia punctulata	Echinoidea	e.Adult stage	Sub-tropical (26-35°)	Metabolic rate	257	Respiration rate week 1 fed (uM O2 g wet weight-1 hour-1)	23	1.25	0.32	0.32	12	31	0.94	0.19	0.19	12	SD	-0.285	0.008866	25.3	NA	7	NA	2	10	1.60944	-82.4373	27.0473	1988	1997	25.1279	5.87206	3.29206
Hill and Lawrence 2006	54	2006	467	Arbacia punctulata	Echinoidea	e.Adult stage	Sub-tropical (26-35°)	Metabolic rate	258	Respiration rate week 1 starved (uM O2 g wet weight-1 hour-1)	23	0.94	0.35	0.35	12	31	0.94	0.22	0.22	12	SD	0	0.0161178	25.3	NA	7	NA	2	10	1.60944	-82.4373	27.0473	1988	1997	25.1279	5.87206	3.29206
Hill and Lawrence 2006	54	2006	468	Arbacia punctulata	Echinoidea	e.Adult stage	Sub-tropical (26-35°)	Metabolic rate	259	Respiration rate week 4 fed (uM O2 g wet weight-1 hour-1)	23	0.63	0.13	0.13	12	31	0.95	0.23	0.23	12	SD	0.4107	0.0084329	25.3	NA	28	NA	2	10	1.60944	-82.4373	27.0473	1988	1997	25.1279	5.87206	3.29206
Hill and Lawrence 2006	54	2006	469	Arbacia punctulata	Echinoidea	e.Adult stage	Sub-tropical (26-35°)	Metabolic rate	260	Respiration rate week 4 starved (uM O2 g wet weight-1 hour-1)	23	0.32	0.09	0.09	12	31	0.64	0.12	0.12	12	SD	0.6931	0.0095215	25.3	NA	28	NA	2	10	1.60944	-82.4373	27.0473	1988	1997	25.1279	5.87206	3.29206
Hill and Lawrence 2006	54	2006	470	Arbacia punctulata	Echinoidea	e.Adult stage	Sub-tropical (26-35°)	Feeding and nutrition	261	Energy absorbed fed (J g wet weight-1 day-1)	23	175.4	49.2	49.2	4	31	203.8	48.1	48.1	4	SD	0.1501	0.0335962	25.3	NA	18	NA	2	10	1.60944	-82.4373	27.0473	1988	1997	25.1279	5.87206	3.29206
Hill and Lawrence 2006	54	2006	471	Arbacia punctulata	Echinoidea	e.Adult stage	Sub-tropical (26-35°)	Growth	262	Scope for growth fed (J g wet weight-1 day-1)	23	163.7	47.2	47.2	4	31	192.2	48.7	48.7	4	SD	0.1605	0.0368345	25.3	NA	18	NA	2	10	1.60944	-82.4373	27.0473	1988	1997	25.1279	5.87206	3.29206
Hill and Lawrence 2006	55	2006	472	Lytechinus variegatus	Echinoidea	e.Adult stage	Sub-tropical (26-35°)	Growth	263	Diameter fed (mm)	23	58.2	3.8	3.8	12	31	58.2	5.9	5.9	12	SD	0	0.0012117	25.3	NA	28	NA	2	10	1.60944	-82.4373	27.0473	1988	1997	25.1279	5.87206	3.29206
Hill and Lawrence 2006	55	2006	473	Lytechinus variegatus	Echinoidea	e.Adult stage	Sub-tropical (26-35°)	Growth	264	Diameter starved (mm)	23	61.8	5	5	12	31	57.4	4.2	4.2	12	SD	-0.0739	0.0009916	25.3	NA	28	NA	2	10	1.60944	-82.4373	27.0473	1988	1997	25.1279	5.87206	3.29206
Hill and Lawrence 2006	55	2006	474	Lytechinus variegatus	Echinoidea	e.Adult stage	Sub-tropical (26-35°)	Growth	265	Mass fed (g)	23	91.5	17.8	17.8	12	31	86.2	23.2	23.2	12	SD	-0.0597	0.0091901	25.3	NA	28	NA	2	10	1.60944	-82.4373	27.0473	1988	1997	25.1279	5.87206	3.29206
Hill and Lawrence 2006	55	2006	475	Lytechinus variegatus	Echinoidea	e.Adult stage	Sub-tropical (26-35°)	Growth	266	Mass starved (g)	23	101	19.4	19.4	12	31	72.5	23	23	12	SD	-0.3315	0.0114614	25.3	NA	28	NA	2	10	1.60944	-82.4373	27.0473	1988	1997	25.1279	5.87206	3.29206
Hill and Lawrence 2006	55	2006	476	Lytechinus variegatus	Echinoidea	e.Adult stage	Sub-tropical (26-35°)	Reproductive success	267	Gonad index fed (%)	23	8.02	1.9	1.9	12	31	5.61	2.64	2.64	12	SD	-0.3574	0.0231315	25.3	NA	28	NA	2	10	1.60944	-82.4373	27.0473	1988	1997	25.1279	5.87206	3.29206
Hill and Lawrence 2006	55	2006	477	Lytechinus variegatus	Echinoidea	e.Adult stage	Sub-tropical (26-35°)	Reproductive success	268	Gonad index starved (%)	23	3.03	2.08	2.08	12	31	2.61	1.73	1.73	12	SD	-0.1492	0.0758825	25.3	NA	28	NA	2	10	1.60944	-82.4373	27.0473	1988	1997	25.1279	5.87206	3.29206
Hill and Lawrence 2006	55	2006	478	Lytechinus variegatus	Echinoidea	e.Adult stage	Sub-tropical (26-35°)	Feeding and nutrition	269	Feeding rate week 1 (g individual-1 day-1)	23	1.06	0.46	0.46	12	31	1.04	0.42	0.42	12	SD	-0.019	0.0292846	25.3	NA	7	NA	2	10	1.60944	-82.4373	27.0473	1988	1997	25.1279	5.87206	3.29206
Hill and Lawrence 2006	55	2006	479	Lytechinus variegatus	Echinoidea	e.Adult stage	Sub-tropical (26-35°)	Feeding and nutrition	270	Feeding rate week 4 (g individual-1 day-1)	23	1.09	0.41	0.41	12	31	0.89	0.37	0.37	12	SD	-0.2027	0.0261932	25.3	NA	28	NA	2	10	1.60944	-82.4373	27.0473	1988	1997	25.1279	5.87206	3.29206
Hill and Lawrence 2006	55	2006	480	Lytechinus variegatus	Echinoidea	e.Adult stage	Sub-tropical (26-35°)	Feeding and nutrition	271	Total organic absorption efficiency week 1 fed	23	80.69	5.71	5.71	12	31	83	3.17	3.17	12	SD	0.0282	0.0005389	25.3	NA	7	NA	2	10	1.60944	-82.4373	27.0473	1988	1997	25.1279	5.87206	3.29206
Hill and Lawrence 2006	55	2006	481	Lytechinus variegatus	Echinoidea	e.Adult stage	Sub-tropical (26-35°)	Feeding and nutrition	272	Soluble protein absorption efficiency week 1 fed	23	75.62	8.56	8.56	12	31	80.54	5.05	5.05	12	SD	0.063	0.0013954	25.3	NA	7	NA	2	10	1.60944	-82.4373	27.0473	1988	1997	25.1279	5.87206	3.29206
Hill and Lawrence 2006	55	2006	482	Lytechinus variegatus	Echinoidea	e.Adult stage	Sub-tropical (26-35°)	Feeding and nutrition	273	Lipid absorption efficiency week 1 fed	23	68.75	10.23	10.23	12	31	73.25	6.94	6.94	12	SD	0.0634	0.0025932	25.3	NA	7	NA	2	10	1.60944	-82.4373	27.0473	1988	1997	25.1279	5.87206	3.29206
Hill and Lawrence 2006	55	2006	483	Lytechinus variegatus	Echinoidea	e.Adult stage	Sub-tropical (26-35°)	Feeding and nutrition	274	Carbohydrate absorption efficiency week 1 fed	23	89.5	5.71	5.71	12	31	90.27	2.07	2.07	12	SD	0.0086	0.000383	25.3	NA	7	NA	2	10	1.60944	-82.4373	27.0473	1988	1997	25.1279	5.87206	3.29206
Hill and Lawrence 2006	55	2006	484	Lytechinus variegatus	Echinoidea	e.Adult stage	Sub-tropical (26-35°)	Feeding and nutrition	275	Insoluble protin absorption efficiency week 1 fed	23	84.01	3.53	3.53	12	31	83.69	2.88	2.88	12	SD	-0.0038	0.0002458	25.3	NA	7	NA	2	10	1.60944	-82.4373	27.0473	1988	1997	25.1279	5.87206	3.29206
Hill and Lawrence 2006	55	2006	485	Lytechinus variegatus	Echinoidea	e.Adult stage	Sub-tropical (26-35°)	Feeding and nutrition	276	Total organic absorption efficiency week 2 fed	23	78.52	5.82	5.82	12	31	76.91	2.69	2.69	12	SD	-0.0207	0.0005598	25.3	NA	14	NA	2	10	1.60944	-82.4373	27.0473	1988	1997	25.1279	5.87206	3.29206
Hill and Lawrence 2006	55	2006	486	Lytechinus variegatus	Echinoidea	e.Adult stage	Sub-tropical (26-35°)	Feeding and nutrition	277	Soluble protein absorption efficiency week 2 fed	23	68.38	7.81	7.81	12	31	67.55	6.92	6.92	12	SD	-0.0122	0.0019616	25.3	NA	14	NA	2	10	1.60944	-82.4373	27.0473	1988	1997	25.1279	5.87206	3.29206
Hill and Lawrence 2006	55	2006	487	Lytechinus variegatus	Echinoidea	e.Adult stage	Sub-tropical (26-35°)	Feeding and nutrition	278	Lipid absorption efficiency week 2 fed	23	61	11.2	11.2	12	31	61.33	6.86	6.86	12	SD	0.0054	0.0038519	25.3	NA	14	NA	2	10	1.60944	-82.4373	27.0473	1988	1997	25.1279	5.87206	3.29206
Hill and Lawrence 2006	55	2006	488	Lytechinus variegatus	Echinoidea	e.Adult stage	Sub-tropical (26-35°)	Feeding and nutrition	279	Carbohydrate absorption efficiency week 2 fed	23	91.1	3.91	3.91	12	31	91.72	2.61	2.61	12	SD	0.0068	0.000221	25.3	NA	14	NA	2	10	1.60944	-82.4373	27.0473	1988	1997	25.1279	5.87206	3.29206
Hill and Lawrence 2006	55	2006	489	Lytechinus variegatus	Echinoidea	e.Adult stage	Sub-tropical (26-35°)	Feeding and nutrition	280	Insoluble protin absorption efficiency week 2 fed	23	84.51	5.46	5.46	12	31	83.69	3.53	3.53	12	SD	-0.0098	0.0004961	25.3	NA	14	NA	2	10	1.60944	-82.4373	27.0473	1988	1997	25.1279	5.87206	3.29206
Hill and Lawrence 2006	55	2006	490	Lytechinus variegatus	Echinoidea	e.Adult stage	Sub-tropical (26-35°)	Metabolic rate	281	Respiration rate week 1 fed (uM O2 g wet weight-1 hour-1)	23	0.94	0.13	0.13	12	31	0.94	0.19	0.19	12	SD	0	0.0049985	25.3	NA	7	NA	2	10	1.60944	-82.4373	27.0473	1988	1997	25.1279	5.87206	3.29206
Hill and Lawrence 2006	55	2006	491	Lytechinus variegatus	Echinoidea	e.Adult stage	Sub-tropical (26-35°)	Metabolic rate	282	Respiration rate week 1 starved (uM O2 g wet weight-1 hour-1)	23	0.63	0.09	0.09	12	31	0.63	0.16	0.16	12	SD	0	0.0070757	25.3	NA	7	NA	2	10	1.60944	-82.4373	27.0473	1988	1997	25.1279	5.87206	3.29206
Hill and Lawrence 2006	55	2006	492	Lytechinus variegatus	Echinoidea	e.Adult stage	Sub-tropical (26-35°)	Metabolic rate	283	Respiration rate week 4 fed (uM O2 g wet weight-1 hour-1)	23	1.26	0.13	0.13	12	31	0.95	0.19	0.19	12	SD	-0.2824	0.0042204	25.3	NA	28	NA	2	10	1.60944	-82.4373	27.0473	1988	1997	25.1279	5.87206	3.29206
Hill and Lawrence 2006	55	2006	493	Lytechinus variegatus	Echinoidea	e.Adult stage	Sub-tropical (26-35°)	Metabolic rate	284	Respiration rate week 4 starved (uM O2 g wet weight-1 hour-1)	23	0.32	0.09	0.09	12	31	0.32	0.09	0.09	12	SD	0	0.0131836	25.3	NA	28	NA	2	10	1.60944	-82.4373	27.0473	1988	1997	25.1279	5.87206	3.29206
Hill and Lawrence 2006	55	2006	494	Lytechinus variegatus	Echinoidea	e.Adult stage	Sub-tropical (26-35°)	Feeding and nutrition	285	Energy absorbed fed (J g wet weight-1 day-1)	23	192.9	34.7	34.7	4	31	185.1	39.3	39.3	4	SD	-0.0413	0.0193594	25.3	NA	18	NA	2	10	1.60944	-82.4373	27.0473	1988	1997	25.1279	5.87206	3.29206
Hill and Lawrence 2006	55	2006	495	Lytechinus variegatus	Echinoidea	e.Adult stage	Sub-tropical (26-35°)	Growth	286	Scope for growth fed (J g wet weight-1 day-1)	23	181.7	34.8	34.8	4	31	175.5	40.1	40.1	4	SD	-0.0347	0.0222223	25.3	NA	18	NA	2	10	1.60944	-82.4373	27.0473	1988	1997	25.1279	5.87206	3.29206
Hill and Lawrence 2006	55	2006	496	Lytechinus variegatus	Echinoidea	e.Adult stage	Sub-tropical (26-35°)	Growth	287	Net growth efficiency starved (%)	23	93.8	1.5	1.5	4	31	94.1	1.9	1.9	4	SD	0.0032	0.0001659	25.3	NA	18	NA	2	10	1.60944	-82.4373	27.0473	1988	1997	25.1279	5.87206	3.29206
Uthicke et al. 2014	56	2014	497	Echinometra sp. A	Echinoidea	e.Adult stage	Tropical (4-22°)	Metabolic rate	288	Respiration (ug O2 h-1 g-1)	28	26.67	3.46	3.46	15	31	25	7.78	7.78	15	IQR	-0.0647	0.0075743	26.2	NA	69	NA	2	5	0.916291	146.875	-18.481	2001	2010	26.3319	4.66812	2.08812
Harianto et al. 2018	57	2018	498	Heliocidaris erythrogramma	Echinoidea	e.Adult stage	Sub-tropical (26-35°)	Metabolic rate	289	Metabolic rate (mg O2 g-1 h-1)	20	0.66	0.1	0.1	6	22	0.73	0.04	0.04	6	IQR	0.1008	0.003977	21.1	NA	84	0.0069	2	4	0.693147	151.263	-33.8426	2003	2012	21.004	0.995979	-1.58402
Harianto et al. 2018	57	2018	499	Heliocidaris erythrogramma	Echinoidea	e.Adult stage	Sub-tropical (26-35°)	Metabolic rate	289	Metabolic rate (mg O2 g-1 h-1)	20	0.66	0.1	0.1	6	24	0.73	0.04	0.04	6	IQR	0.1008	0.003977	21.1	NA	84	0.0069	2	6	1.09861	151.263	-33.8426	2003	2012	21.004	2.99598	0.415979
Harianto et al. 2018	57	2018	500	Heliocidaris erythrogramma	Echinoidea	e.Adult stage	Sub-tropical (26-35°)	Metabolic rate	289	Metabolic rate (mg O2 g-1 h-1)	20	0.66	0.1	0.1	6	26	0.6	0.04	0.04	6	IQR	-0.0953	0.004183	21.1	NA	84	0.0069	2	8	1.38629	151.263	-33.8426	2003	2012	21.004	4.99598	2.41598
Harianto et al. 2018	57	2018	501	Heliocidaris erythrogramma	Echinoidea	e.Adult stage	Sub-tropical (26-35°)	Reproductive success	290	Gonad index (%)	20	3.42	2.44	2.44	15	22	2.97	1.11	1.11	15	IQR	-0.1411	0.0431824	21.1	NA	98	0.0069	2	4	0.693147	151.263	-33.8426	2003	2012	21.004	0.995979	-1.58402
Harianto et al. 2018	57	2018	502	Heliocidaris erythrogramma	Echinoidea	e.Adult stage	Sub-tropical (26-35°)	Reproductive success	290	Gonad index (%)	20	3.42	2.44	2.44	15	24	3.58	1.92	1.92	15	IQR	0.0457	0.0529976	21.1	NA	98	0.0069	2	6	1.09861	151.263	-33.8426	2003	2012	21.004	2.99598	0.415979
Harianto et al. 2018	57	2018	503	Heliocidaris erythrogramma	Echinoidea	e.Adult stage	Sub-tropical (26-35°)	Reproductive success	290	Gonad index (%)	20	3.42	2.44	2.44	15	26	2.62	0.6	0.6	15	IQR	-0.2665	0.037348	21.1	NA	98	0.0069	2	8	1.38629	151.263	-33.8426	2003	2012	21.004	4.99598	2.41598
Brothers and McClintock 2015	58	2015	504	Lytechinus variegatus	Echinoidea	e.Adult stage	Sub-tropical (26-35°)	Movement	291	Covering behaviour light (%)	28	5.2	1.44	4.55	10	32	0.88	0.28	0.89	10	SE	-1.7765	0.177926	24.3	NA	10	0.0417	2	6	1.09861	-85.3833	29.75	2003	2012	24.305	7.69504	5.11504
Brothers and McClintock 2015	58	2015	505	Lytechinus variegatus	Echinoidea	e.Adult stage	Sub-tropical (26-35°)	Movement	292	Covering behaviour dark (%)	28	4.18	0.83	2.62	10	32	0.46	0.38	1.2	10	SE	-2.2068	0.721848	24.3	NA	10	0.0417	2	6	1.09861	-85.3833	29.75	2003	2012	24.305	7.69504	5.11504
Brothers and McClintock 2018	59	2018	506	Lytechinus variegatus	Echinoidea	e.Adult stage	Sub-tropical (26-35°)	Feeding and nutrition	293	Feeding rate 0-30 days (g wet weight day-1)	26	1.41	0.05	0.17	12	30	1.37	0.06	0.21	12	SE	-0.0288	0.0031755	24.3	NA	15	0.0089	2	6	1.09861	-85.3833	29.75	2005	2014	24.3252	5.67479	3.09479
Brothers and McClintock 2018	59	2018	507	Lytechinus variegatus	Echinoidea	e.Adult stage	Sub-tropical (26-35°)	Feeding and nutrition	294	Feeding rate 61-90 days (g wet weight day-1)	26	1.23	0.13	0.45	12	30	0.77	0.12	0.42	12	SE	-0.4684	0.035458	24.3	NA	75	0.0089	2	6	1.09861	-85.3833	29.75	2005	2014	24.3252	5.67479	3.09479
Brothers and McClintock 2018	59	2018	508	Lytechinus variegatus	Echinoidea	e.Adult stage	Sub-tropical (26-35°)	Feeding and nutrition	295	Absorption efficiency 0-30 days (%)	26	53.27	3.97	13.75	12	30	52.66	2.29	7.93	12	SE	-0.0115	0.0074452	24.3	NA	15	0.0089	2	6	1.09861	-85.3833	29.75	2005	2014	24.3252	5.67479	3.09479
Brothers and McClintock 2018	59	2018	509	Lytechinus variegatus	Echinoidea	e.Adult stage	Sub-tropical (26-35°)	Feeding and nutrition	296	Absorption efficiency 61-90 days (%)	26	51.95	4.05	14.03	12	30	58.56	6.86	23.76	12	SE	0.1198	0.0198006	24.3	NA	75	0.0089	2	6	1.09861	-85.3833	29.75	2005	2014	24.3252	5.67479	3.09479
Brothers and McClintock 2018	59	2018	510	Lytechinus variegatus	Echinoidea	e.Adult stage	Sub-tropical (26-35°)	Growth	297	Diameter 30 days (mm)	26	49.13	1.3	4.5	12	30	49.66	1.44	4.99	12	SE	0.0107	0.001541	24.3	NA	30	0.0089	2	6	1.09861	-85.3833	29.75	2005	2014	24.3252	5.67479	3.09479
Brothers and McClintock 2018	59	2018	511	Lytechinus variegatus	Echinoidea	e.Adult stage	Sub-tropical (26-35°)	Growth	298	Diameter 90 days (mm)	26	54.75	1.14	3.95	12	30	55.89	1.22	4.23	12	SE	0.0206	0.00091	24.3	NA	90	0.0089	2	6	1.09861	-85.3833	29.75	2005	2014	24.3252	5.67479	3.09479
Brothers and McClintock 2018	59	2018	512	Lytechinus variegatus	Echinoidea	e.Adult stage	Sub-tropical (26-35°)	Growth	299	Height 30 days (mm)	26	35.56	1.01	3.5	12	30	35.85	0.72	2.49	12	SE	0.0081	0.0012101	24.3	NA	30	0.0089	2	6	1.09861	-85.3833	29.75	2005	2014	24.3252	5.67479	3.09479
Brothers and McClintock 2018	59	2018	513	Lytechinus variegatus	Echinoidea	e.Adult stage	Sub-tropical (26-35°)	Growth	300	Height 90 days (mm)	26	40.32	0.57	1.97	12	30	41.34	0.73	2.53	12	SE	0.025	0.0005117	24.3	NA	90	0.0089	2	6	1.09861	-85.3833	29.75	2005	2014	24.3252	5.67479	3.09479
Brothers and McClintock 2018	59	2018	514	Lytechinus variegatus	Echinoidea	e.Adult stage	Sub-tropical (26-35°)	Growth	301	Wet weight 30 days (mm)	26	38.05	2.18	7.55	12	30	36.9	2.12	7.34	12	SE	-0.0307	0.0065833	24.3	NA	30	0.0089	2	6	1.09861	-85.3833	29.75	2005	2014	24.3252	5.67479	3.09479
Brothers and McClintock 2018	59	2018	515	Lytechinus variegatus	Echinoidea	e.Adult stage	Sub-tropical (26-35°)	Growth	302	Wet weight 90 days (mm)	26	37.82	2.24	7.76	12	30	34.54	1.9	6.58	12	SE	-0.0907	0.0065339	24.3	NA	90	0.0089	2	6	1.09861	-85.3833	29.75	2005	2014	24.3252	5.67479	3.09479
Brothers and McClintock 2018	59	2018	516	Lytechinus variegatus	Echinoidea	e.Adult stage	Sub-tropical (26-35°)	Reproductive success	303	Gonad index (%)	26	1.37	0.61	2.11	12	30	1.28	0.83	2.88	12	SE	-0.068	0.618724	24.3	NA	90	0.0089	2	6	1.09861	-85.3833	29.75	2005	2014	24.3252	5.67479	3.09479
Brothers and McClintock 2018	59	2018	517	Lytechinus variegatus	Echinoidea	e.Adult stage	Sub-tropical (26-35°)	Feeding and nutrition	304	Protein content of test (%)	26	10.42	1.31	4.54	12	30	9.28	0.6	2.08	12	SE	-0.1159	0.0199858	24.3	NA	90	0.0089	2	6	1.09861	-85.3833	29.75	2005	2014	24.3252	5.67479	3.09479
Spirlet et al. 2000	60	2000	518	Paracentrotus lividus	Echinoidea	e.Adult stage	Temperate (36-53°)	Feeding and nutrition	305	Food ingestion long days (g + Cl 95%)	12	20	2.35	1.89	5	16	28.24	1.88	1.51	5	95%CL	0.345	0.0023599	13.6	60	45	NA	2	6	1.09861	-4.49877	48.227	1989	1998	13.413	2.58702	0.00702081
Spirlet et al. 2000	60	2000	519	Paracentrotus lividus	Echinoidea	e.Adult stage	Temperate (36-53°)	Feeding and nutrition	305	Food ingestion long days (g + Cl 95%)	12	20	2.35	1.89	5	20	30.82	2.12	1.71	5	95%CL	0.4324	0.0023987	13.6	60	45	NA	2	10	1.60944	-4.49877	48.227	1989	1998	13.413	6.58702	4.00702
Spirlet et al. 2000	60	2000	520	Paracentrotus lividus	Echinoidea	e.Adult stage	Temperate (36-53°)	Feeding and nutrition	305	Food ingestion long days (g + Cl 95%)	12	20	2.35	1.89	5	24	26.47	2.71	2.18	5	95%CL	0.2803	0.0031427	13.6	60	45	NA	2	14	1.94591	-4.49877	48.227	1989	1998	13.413	10.587	8.00702
Spirlet et al. 2000	60	2000	521	Paracentrotus lividus	Echinoidea	e.Adult stage	Temperate (36-53°)	Feeding and nutrition	306	Food ingestion short days (g + Cl 95%)	12	15.41	2.24	1.8	5	16	29.76	3.77	3.03	5	95%CL	0.6581	0.0048105	13.6	60	45	NA	2	6	1.09861	-4.49877	48.227	1989	1998	13.413	2.58702	0.00702081
Spirlet et al. 2000	60	2000	522	Paracentrotus lividus	Echinoidea	e.Adult stage	Temperate (36-53°)	Feeding and nutrition	306	Food ingestion short days (g + Cl 95%)	12	15.41	2.24	1.8	5	20	30.82	1.65	1.33	5	95%CL	0.6931	0.0031049	13.6	60	45	NA	2	10	1.60944	-4.49877	48.227	1989	1998	13.413	6.58702	4.00702
Spirlet et al. 2000	60	2000	523	Paracentrotus lividus	Echinoidea	e.Adult stage	Temperate (36-53°)	Feeding and nutrition	306	Food ingestion short days (g + Cl 95%)	12	15.41	2.24	1.8	5	24	29.29	3.06	2.46	5	95%CL	0.6422	0.0041463	13.6	60	45	NA	2	14	1.94591	-4.49877	48.227	1989	1998	13.413	10.587	8.00702
Spirlet et al. 2000	60	2000	524	Paracentrotus lividus	Echinoidea	e.Adult stage	Temperate (36-53°)	Growth	307	Mean weight of soma produced long days (g + Cl 95%)	12	0.53	0.65	0.52	5	16	2.13	2.22	1.79	5	95%CL	1.391	0.335178	13.6	60	45	NA	2	6	1.09861	-4.49877	48.227	1989	1998	13.413	2.58702	0.00702081
Spirlet et al. 2000	60	2000	525	Paracentrotus lividus	Echinoidea	e.Adult stage	Temperate (36-53°)	Growth	307	Mean weight of soma produced long days (g + Cl 95%)	12	0.53	0.65	0.52	5	20	5.3	0.56	0.45	5	95%CL	2.3026	0.196064	13.6	60	45	NA	2	10	1.60944	-4.49877	48.227	1989	1998	13.413	6.58702	4.00702
Spirlet et al. 2000	60	2000	526	Paracentrotus lividus	Echinoidea	e.Adult stage	Temperate (36-53°)	Growth	307	Mean weight of soma produced long days (g + Cl 95%)	12	0.53	0.65	0.52	5	24	5.89	1.04	0.84	5	95%CL	2.4081	0.198653	13.6	60	45	NA	2	14	1.94591	-4.49877	48.227	1989	1998	13.413	10.587	8.00702
Spirlet et al. 2000	60	2000	527	Paracentrotus lividus	Echinoidea	e.Adult stage	Temperate (36-53°)	Growth	308	Mean weight of soma produced short days (g + Cl 95%)	12	0.44	0.33	0.27	5	16	4.09	0.74	0.6	5	95%CL	2.2295	0.0770192	13.6	60	45	NA	2	6	1.09861	-4.49877	48.227	1989	1998	13.413	2.58702	0.00702081
Spirlet et al. 2000	60	2000	528	Paracentrotus lividus	Echinoidea	e.Adult stage	Temperate (36-53°)	Growth	308	Mean weight of soma produced short days (g + Cl 95%)	12	0.44	0.33	0.27	5	20	5.21	0.62	0.5	5	95%CL	2.4716	0.0746159	13.6	60	45	NA	2	10	1.60944	-4.49877	48.227	1989	1998	13.413	6.58702	4.00702
Spirlet et al. 2000	60	2000	529	Paracentrotus lividus	Echinoidea	e.Adult stage	Temperate (36-53°)	Growth	308	Mean weight of soma produced short days (g + Cl 95%)	12	0.44	0.33	0.27	5	24	6.87	0.89	0.72	5	95%CL	2.7481	0.0749551	13.6	60	45	NA	2	14	1.94591	-4.49877	48.227	1989	1998	13.413	10.587	8.00702
Spirlet et al. 2000	60	2000	530	Paracentrotus lividus	Echinoidea	e.Adult stage	Temperate (36-53°)	Reproductive success	309	Mean value of gonad growth long days (g + Cl 95%)	12	1.87	0.54	0.43	5	16	3.05	0.5	0.4	5	95%CL	0.4892	0.0142672	13.6	60	45	NA	2	6	1.09861	-4.49877	48.227	1989	1998	13.413	2.58702	0.00702081
Spirlet et al. 2000	60	2000	531	Paracentrotus lividus	Echinoidea	e.Adult stage	Temperate (36-53°)	Reproductive success	309	Mean value of gonad growth long days (g + Cl 95%)	12	1.87	0.54	0.43	5	20	3.05	0.48	0.39	5	95%CL	0.4892	0.0139946	13.6	60	45	NA	2	10	1.60944	-4.49877	48.227	1989	1998	13.413	6.58702	4.00702
Spirlet et al. 2000	60	2000	532	Paracentrotus lividus	Echinoidea	e.Adult stage	Temperate (36-53°)	Reproductive success	309	Mean value of gonad growth long days (g + Cl 95%)	12	1.87	0.54	0.43	5	24	3.96	0.26	0.21	5	95%CL	0.7503	0.0113476	13.6	60	45	NA	2	14	1.94591	-4.49877	48.227	1989	1998	13.413	10.587	8.00702
Spirlet et al. 2000	60	2000	533	Paracentrotus lividus	Echinoidea	e.Adult stage	Temperate (36-53°)	Reproductive success	310	Mean value of gonad growth short days (g + Cl 95%)	12	1.31	0.09	0.07	5	16	3.27	0.56	0.45	5	95%CL	0.9148	0.0044056	13.6	60	45	NA	2	6	1.09861	-4.49877	48.227	1989	1998	13.413	2.58702	0.00702081
Spirlet et al. 2000	60	2000	534	Paracentrotus lividus	Echinoidea	e.Adult stage	Temperate (36-53°)	Reproductive success	310	Mean value of gonad growth short days (g + Cl 95%)	12	1.31	0.09	0.07	5	20	3.21	0.34	0.27	5	95%CL	0.8962	0.0020624	13.6	60	45	NA	2	10	1.60944	-4.49877	48.227	1989	1998	13.413	6.58702	4.00702
Spirlet et al. 2000	60	2000	535	Paracentrotus lividus	Echinoidea	e.Adult stage	Temperate (36-53°)	Reproductive success	310	Mean value of gonad growth short days (g + Cl 95%)	12	1.31	0.09	0.07	5	24	5.2	0.48	0.39	5	95%CL	1.3786	0.0017133	13.6	60	45	NA	2	14	1.94591	-4.49877	48.227	1989	1998	13.413	10.587	8.00702
Spirlet et al. 2000	60	2000	536	Paracentrotus lividus	Echinoidea	e.Adult stage	Temperate (36-53°)	Reproductive success	311	Gonadal index long days fresh weight (in % + Cl 95%)	12	10.62	0.95	0.76	5	16	13.93	1.3	1.05	5	95%CL	0.2713	0.0021623	13.6	60	45	NA	2	6	1.09861	-4.49877	48.227	1989	1998	13.413	2.58702	0.00702081
Spirlet et al. 2000	60	2000	537	Paracentrotus lividus	Echinoidea	e.Adult stage	Temperate (36-53°)	Reproductive success	311	Gonadal index long days fresh weight (in % + Cl 95%)	12	10.62	0.95	0.76	5	20	12.98	1.01	0.81	5	95%CL	0.2007	0.0018188	13.6	60	45	NA	2	10	1.60944	-4.49877	48.227	1989	1998	13.413	6.58702	4.00702
Spirlet et al. 2000	60	2000	538	Paracentrotus lividus	Echinoidea	e.Adult stage	Temperate (36-53°)	Reproductive success	311	Gonadal index long days fresh weight (in % + Cl 95%)	12	10.62	0.95	0.76	5	24	13.1	0.24	0.19	5	95%CL	0.2099	0.0010788	13.6	60	45	NA	2	14	1.94591	-4.49877	48.227	1989	1998	13.413	10.587	8.00702
Spirlet et al. 2000	60	2000	539	Paracentrotus lividus	Echinoidea	e.Adult stage	Temperate (36-53°)	Reproductive success	312	Gonadal index short days fresh weight (in % + Cl 95%)	12	9.8	0.47	0.38	5	16	13.63	1.24	1	5	95%CL	0.3299	0.0013685	13.6	60	45	NA	2	6	1.09861	-4.49877	48.227	1989	1998	13.413	2.58702	0.00702081
Spirlet et al. 2000	60	2000	540	Paracentrotus lividus	Echinoidea	e.Adult stage	Temperate (36-53°)	Reproductive success	312	Gonadal index short days fresh weight (in % + Cl 95%)	12	9.8	0.47	0.38	5	20	12.63	0.71	0.57	5	95%CL	0.2537	0.0007065	13.6	60	45	NA	2	10	1.60944	-4.49877	48.227	1989	1998	13.413	6.58702	4.00702
Spirlet et al. 2000	60	2000	541	Paracentrotus lividus	Echinoidea	e.Adult stage	Temperate (36-53°)	Reproductive success	312	Gonadal index short days fresh weight (in % + Cl 95%)	12	9.8	0.47	0.38	5	24	13.87	0.65	0.52	5	95%CL	0.3473	0.0005818	13.6	60	45	NA	2	14	1.94591	-4.49877	48.227	1989	1998	13.413	10.587	8.00702
Spirlet et al. 2000	60	2000	542	Paracentrotus lividus	Echinoidea	e.Adult stage	Temperate (36-53°)	Reproductive success	313	Maturity index long days (%)	12	3.2	0.6	0.48	5	16	4.4	1.2	0.97	5	95%CL	0.3185	0.0141732	13.6	60	45	NA	2	6	1.09861	-4.49877	48.227	1989	1998	13.413	2.58702	0.00702081
Spirlet et al. 2000	60	2000	543	Paracentrotus lividus	Echinoidea	e.Adult stage	Temperate (36-53°)	Reproductive success	313	Maturity index long days (%)	12	3.2	0.6	0.48	5	20	4.9	1	0.8	5	95%CL	0.4261	0.0099381	13.6	60	45	NA	2	10	1.60944	-4.49877	48.227	1989	1998	13.413	6.58702	4.00702
Spirlet et al. 2000	60	2000	544	Paracentrotus lividus	Echinoidea	e.Adult stage	Temperate (36-53°)	Reproductive success	313	Maturity index long days (%)	12	3.2	0.6	0.48	5	24	3.9	1.1	0.88	5	95%CL	0.1978	0.0148426	13.6	60	45	NA	2	14	1.94591	-4.49877	48.227	1989	1998	13.413	10.587	8.00702
Spirlet et al. 2000	60	2000	545	Paracentrotus lividus	Echinoidea	e.Adult stage	Temperate (36-53°)	Reproductive success	314	Maturity index short days (%)	12	3	0.6	0.48	5	16	3.8	0.8	0.64	5	95%CL	0.2364	0.0109106	13.6	60	45	NA	2	6	1.09861	-4.49877	48.227	1989	1998	13.413	2.58702	0.00702081
Spirlet et al. 2000	60	2000	546	Paracentrotus lividus	Echinoidea	e.Adult stage	Temperate (36-53°)	Reproductive success	314	Maturity index short days (%)	12	3	0.6	0.48	5	20	4.9	1.3	1.05	5	95%CL	0.4906	0.0142833	13.6	60	45	NA	2	10	1.60944	-4.49877	48.227	1989	1998	13.413	6.58702	4.00702
Spirlet et al. 2000	60	2000	547	Paracentrotus lividus	Echinoidea	e.Adult stage	Temperate (36-53°)	Reproductive success	314	Maturity index short days (%)	12	3	0.6	0.48	5	24	4	1.5	1.21	5	95%CL	0.2877	0.0233716	13.6	60	45	NA	2	14	1.94591	-4.49877	48.227	1989	1998	13.413	10.587	8.00702
Siikavuopio et al. 2006	61	2006	548	Strongylocentrotus droebachiensis	Echinoidea	e.Adult stage	Polar (62-78°)	Growth	315	Diameter summer (mm)	8	55.9	3.1	3.1	16	10	54.9	3.4	3.4	16	SD	-0.0181	0.0004319	6.6	14	56	NA	2	4	0.693147	5.61212	62.3485	1995	2004	9.38375	0.61625	-1.96375
Siikavuopio et al. 2006	61	2006	549	Strongylocentrotus droebachiensis	Echinoidea	e.Adult stage	Polar (62-78°)	Growth	315	Diameter summer (mm)	8	55.9	3.1	3.1	16	12	55.8	2.5	2.5	16	SD	-0.0018	0.0003177	6.6	14	56	NA	2	6	1.09861	5.61212	62.3485	1995	2004	9.38375	2.61625	0.0362496
Siikavuopio et al. 2006	61	2006	550	Strongylocentrotus droebachiensis	Echinoidea	e.Adult stage	Polar (62-78°)	Growth	315	Diameter summer (mm)	8	55.9	3.1	3.1	16	14	56	2.4	2.4	16	SD	0.0018	0.000307	6.6	14	56	NA	2	8	1.38629	5.61212	62.3485	1995	2004	9.38375	4.61625	2.03625
Siikavuopio et al. 2006	61	2006	551	Strongylocentrotus droebachiensis	Echinoidea	e.Adult stage	Polar (62-78°)	Growth	316	Body weight summer (g)	8	68.6	14.2	14.2	16	10	61.9	10.2	10.2	16	SD	-0.1028	0.0043751	6.6	14	56	NA	2	4	0.693147	5.61212	62.3485	1995	2004	9.38375	0.61625	-1.96375
Siikavuopio et al. 2006	61	2006	552	Strongylocentrotus droebachiensis	Echinoidea	e.Adult stage	Polar (62-78°)	Growth	316	Body weight summer (g)	8	68.6	14.2	14.2	16	12	69.3	11.6	11.6	16	SD	0.0102	0.0044292	6.6	14	56	NA	2	6	1.09861	5.61212	62.3485	1995	2004	9.38375	2.61625	0.0362496
Siikavuopio et al. 2006	61	2006	553	Strongylocentrotus droebachiensis	Echinoidea	e.Adult stage	Polar (62-78°)	Growth	316	Body weight summer (g)	8	68.6	14.2	14.2	16	14	70	9.9	9.9	16	SD	0.0202	0.0039281	6.6	14	56	NA	2	8	1.38629	5.61212	62.3485	1995	2004	9.38375	4.61625	2.03625
Siikavuopio et al. 2006	61	2006	554	Strongylocentrotus droebachiensis	Echinoidea	e.Adult stage	Polar (62-78°)	Feeding and nutrition	317	Feed conversion ratio summer	8	4	1.5	1.5	16	10	3.4	0.9	0.9	16	SD	-0.1625	0.0131684	6.6	14	56	NA	2	4	0.693147	5.61212	62.3485	1995	2004	9.38375	0.61625	-1.96375
Siikavuopio et al. 2006	61	2006	555	Strongylocentrotus droebachiensis	Echinoidea	e.Adult stage	Polar (62-78°)	Feeding and nutrition	317	Feed conversion ratio summer	8	4	1.5	1.5	16	12	3.3	0.9	0.9	16	SD	-0.1924	0.0134378	6.6	14	56	NA	2	6	1.09861	5.61212	62.3485	1995	2004	9.38375	2.61625	0.0362496
Siikavuopio et al. 2006	61	2006	556	Strongylocentrotus droebachiensis	Echinoidea	e.Adult stage	Polar (62-78°)	Feeding and nutrition	317	Feed conversion ratio summer	8	4	1.5	1.5	16	14	5.5	2.1	2.1	16	SD	0.3185	0.0179006	6.6	14	56	NA	2	8	1.38629	5.61212	62.3485	1995	2004	9.38375	4.61625	2.03625
Siikavuopio et al. 2006	61	2006	557	Strongylocentrotus droebachiensis	Echinoidea	e.Adult stage	Polar (62-78°)	Feeding and nutrition	318	Feed intake summer (grams feed/animal per day)	8	0.45	0.07	0.07	16	10	0.54	0.08	0.08	16	SD	0.1823	0.0028841	6.6	14	NA	NA	2	4	0.693147	5.61212	62.3485	1995	2004	9.38375	0.61625	-1.96375
Siikavuopio et al. 2006	61	2006	558	Strongylocentrotus droebachiensis	Echinoidea	e.Adult stage	Polar (62-78°)	Feeding and nutrition	318	Feed intake summer (grams feed/animal per day)	8	0.45	0.07	0.07	16	12	0.53	0.06	0.06	16	SD	0.1636	0.0023133	6.6	14	NA	NA	2	6	1.09861	5.61212	62.3485	1995	2004	9.38375	2.61625	0.0362496
Siikavuopio et al. 2006	61	2006	559	Strongylocentrotus droebachiensis	Echinoidea	e.Adult stage	Polar (62-78°)	Feeding and nutrition	318	Feed intake summer (grams feed/animal per day)	8	0.45	0.07	0.07	16	14	0.71	0.07	0.07	16	SD	0.456	0.0021199	6.6	14	NA	NA	2	8	1.38629	5.61212	62.3485	1995	2004	9.38375	4.61625	2.03625
Siikavuopio et al. 2006	61	2006	560	Strongylocentrotus droebachiensis	Echinoidea	e.Adult stage	Polar (62-78°)	Reproductive success	319	Gonad index summer (%)	8	16	4.1	4.1	16	10	21.3	4.1	4.1	16	SD	0.2861	0.0064197	6.6	14	56	NA	2	4	0.693147	5.61212	62.3485	1995	2004	9.38375	0.61625	-1.96375
Siikavuopio et al. 2006	61	2006	561	Strongylocentrotus droebachiensis	Echinoidea	e.Adult stage	Polar (62-78°)	Reproductive success	319	Gonad index summer (%)	8	16	4.1	4.1	16	12	19.9	4.8	4.8	16	SD	0.2181	0.0077403	6.6	14	56	NA	2	6	1.09861	5.61212	62.3485	1995	2004	9.38375	2.61625	0.0362496
Siikavuopio et al. 2006	61	2006	562	Strongylocentrotus droebachiensis	Echinoidea	e.Adult stage	Polar (62-78°)	Reproductive success	319	Gonad index summer (%)	8	16	4.1	4.1	16	14	18	4.4	4.4	16	SD	0.1178	0.0078386	6.6	14	56	NA	2	8	1.38629	5.61212	62.3485	1995	2004	9.38375	4.61625	2.03625
Siikavuopio et al. 2006	61	2006	563	Strongylocentrotus droebachiensis	Echinoidea	e.Adult stage	Polar (62-78°)	Growth	320	Diameter winter (mm)	8	54.2	3	3	32	10	54.1	3.3	3.3	32	SD	-0.0018	0.000212	6.6	14	56	NA	2	4	0.693147	5.61212	62.3485	1995	2004	9.38375	0.61625	-1.96375
Siikavuopio et al. 2006	61	2006	564	Strongylocentrotus droebachiensis	Echinoidea	e.Adult stage	Polar (62-78°)	Growth	320	Diameter winter (mm)	8	54.2	3	3	32	12	53.9	2.6	2.6	32	SD	-0.0056	0.0001685	6.6	14	56	NA	2	6	1.09861	5.61212	62.3485	1995	2004	9.38375	2.61625	0.0362496
Siikavuopio et al. 2006	61	2006	565	Strongylocentrotus droebachiensis	Echinoidea	e.Adult stage	Polar (62-78°)	Growth	320	Diameter winter (mm)	8	54.2	3	3	32	14	54.1	2.7	2.7	32	SD	-0.0018	0.0001736	6.6	14	56	NA	2	8	1.38629	5.61212	62.3485	1995	2004	9.38375	4.61625	2.03625
Siikavuopio et al. 2006	61	2006	566	Strongylocentrotus droebachiensis	Echinoidea	e.Adult stage	Polar (62-78°)	Growth	321	Body weight winter (g)	8	61.6	11.5	11.5	32	10	63.5	12.9	12.9	32	SD	0.0304	0.0023788	6.6	14	56	NA	2	4	0.693147	5.61212	62.3485	1995	2004	9.38375	0.61625	-1.96375
Siikavuopio et al. 2006	61	2006	567	Strongylocentrotus droebachiensis	Echinoidea	e.Adult stage	Polar (62-78°)	Growth	321	Body weight winter (g)	8	61.6	11.5	11.5	32	12	62	9.8	9.8	32	SD	0.0065	0.0018699	6.6	14	56	NA	2	6	1.09861	5.61212	62.3485	1995	2004	9.38375	2.61625	0.0362496
Siikavuopio et al. 2006	61	2006	568	Strongylocentrotus droebachiensis	Echinoidea	e.Adult stage	Polar (62-78°)	Growth	321	Body weight winter (g)	8	61.6	11.5	11.5	32	14	60.8	11.1	11.1	32	SD	-0.0131	0.0021307	6.6	14	56	NA	2	8	1.38629	5.61212	62.3485	1995	2004	9.38375	4.61625	2.03625
Siikavuopio et al. 2006	61	2006	569	Strongylocentrotus droebachiensis	Echinoidea	e.Adult stage	Polar (62-78°)	Feeding and nutrition	322	Feed conversion ratio winter	8	3.6	2.7	2.7	32	10	5.4	1.9	1.9	32	SD	0.4055	0.0214469	6.6	14	56	NA	2	4	0.693147	5.61212	62.3485	1995	2004	9.38375	0.61625	-1.96375
Siikavuopio et al. 2006	61	2006	570	Strongylocentrotus droebachiensis	Echinoidea	e.Adult stage	Polar (62-78°)	Feeding and nutrition	322	Feed conversion ratio winter	8	3.6	2.7	2.7	32	12	6	2	2	32	SD	0.5108	0.0210503	6.6	14	56	NA	2	6	1.09861	5.61212	62.3485	1995	2004	9.38375	2.61625	0.0362496
Siikavuopio et al. 2006	61	2006	571	Strongylocentrotus droebachiensis	Echinoidea	e.Adult stage	Polar (62-78°)	Feeding and nutrition	322	Feed conversion ratio winter	8	3.6	2.7	2.7	32	14	9.9	3.5	3.5	32	SD	1.0116	0.021484	6.6	14	56	NA	2	8	1.38629	5.61212	62.3485	1995	2004	9.38375	4.61625	2.03625
Siikavuopio et al. 2006	61	2006	572	Strongylocentrotus droebachiensis	Echinoidea	e.Adult stage	Polar (62-78°)	Feeding and nutrition	323	Feed intake winter (grams feed/animal per day)	8	0.39	0.1	0.1	32	10	0.58	0.13	0.13	32	SD	0.3969	0.0036245	6.6	14	NA	NA	2	4	0.693147	5.61212	62.3485	1995	2004	9.38375	0.61625	-1.96375
Siikavuopio et al. 2006	61	2006	573	Strongylocentrotus droebachiensis	Echinoidea	e.Adult stage	Polar (62-78°)	Feeding and nutrition	323	Feed intake winter (grams feed/animal per day)	8	0.39	0.1	0.1	32	12	0.6	0.07	0.07	32	SD	0.4308	0.0024799	6.6	14	NA	NA	2	6	1.09861	5.61212	62.3485	1995	2004	9.38375	2.61625	0.0362496
Siikavuopio et al. 2006	61	2006	574	Strongylocentrotus droebachiensis	Echinoidea	e.Adult stage	Polar (62-78°)	Feeding and nutrition	323	Feed intake winter (grams feed/animal per day)	8	0.39	0.1	0.1	32	14	0.93	0.08	0.08	32	SD	0.869	0.0022858	6.6	14	NA	NA	2	8	1.38629	5.61212	62.3485	1995	2004	9.38375	4.61625	2.03625
Siikavuopio et al. 2006	61	2006	575	Strongylocentrotus droebachiensis	Echinoidea	e.Adult stage	Polar (62-78°)	Reproductive success	324	Gonad index winter (%)	8	17.1	3.5	3.5	32	10	15.7	3.2	3.2	32	SD	-0.0854	0.0026074	6.6	14	56	NA	2	4	0.693147	5.61212	62.3485	1995	2004	9.38375	0.61625	-1.96375
Siikavuopio et al. 2006	61	2006	576	Strongylocentrotus droebachiensis	Echinoidea	e.Adult stage	Polar (62-78°)	Reproductive success	324	Gonad index winter (%)	8	17.1	3.5	3.5	32	12	15.1	3.7	3.7	32	SD	-0.1244	0.0031855	6.6	14	56	NA	2	6	1.09861	5.61212	62.3485	1995	2004	9.38375	2.61625	0.0362496
Siikavuopio et al. 2006	61	2006	577	Strongylocentrotus droebachiensis	Echinoidea	e.Adult stage	Polar (62-78°)	Reproductive success	324	Gonad index winter (%)	8	17.1	3.5	3.5	32	14	15.1	3.7	3.7	32	SD	-0.1244	0.0031855	6.6	14	56	NA	2	8	1.38629	5.61212	62.3485	1995	2004	9.38375	4.61625	2.03625
Siikavuopio et al. 2008	62	2008	578	Strongylocentrotus droebachiensis	Echinoidea	e.Adult stage	Polar (62-78°)	Growth	325	Live weight small (g)	8	45.8	5.1	5.1	30	10	31.4	3	3	30	SD	-0.3775	0.0007176	6.6	14	56	NA	2	4	0.693147	5.61212	62.3485	1990	1999	9.14938	0.850625	-1.72938
Siikavuopio et al. 2008	62	2008	579	Strongylocentrotus droebachiensis	Echinoidea	e.Adult stage	Polar (62-78°)	Growth	325	Live weight small (g)	8	45.8	5.1	5.1	30	12	37.4	3.4	3.4	30	SD	-0.2026	0.0006888	6.6	14	56	NA	2	6	1.09861	5.61212	62.3485	1990	1999	9.14938	2.85062	0.270625
Siikavuopio et al. 2008	62	2008	580	Strongylocentrotus droebachiensis	Echinoidea	e.Adult stage	Polar (62-78°)	Growth	325	Live weight small (g)	8	45.8	5.1	5.1	30	14	36.9	11.2	11.2	30	SD	-0.2161	0.0034842	6.6	14	56	NA	2	8	1.38629	5.61212	62.3485	1990	1999	9.14938	4.85062	2.27062
Siikavuopio et al. 2008	62	2008	581	Strongylocentrotus droebachiensis	Echinoidea	e.Adult stage	Polar (62-78°)	Growth	326	Live weight medium (g)	8	56.7	13.6	13.6	30	10	65.5	8.8	8.8	30	SD	0.1443	0.0025194	6.6	14	56	NA	2	4	0.693147	5.61212	62.3485	1990	1999	9.14938	0.850625	-1.72938
Siikavuopio et al. 2008	62	2008	582	Strongylocentrotus droebachiensis	Echinoidea	e.Adult stage	Polar (62-78°)	Growth	326	Live weight medium (g)	8	56.7	13.6	13.6	30	12	76.7	10.3	10.3	30	SD	0.3021	0.0025189	6.6	14	56	NA	2	6	1.09861	5.61212	62.3485	1990	1999	9.14938	2.85062	0.270625
Siikavuopio et al. 2008	62	2008	583	Strongylocentrotus droebachiensis	Echinoidea	e.Adult stage	Polar (62-78°)	Growth	326	Live weight medium (g)	8	56.7	13.6	13.6	30	14	72.9	7.6	7.6	30	SD	0.2513	0.00228	6.6	14	56	NA	2	8	1.38629	5.61212	62.3485	1990	1999	9.14938	4.85062	2.27062
Siikavuopio et al. 2008	62	2008	584	Strongylocentrotus droebachiensis	Echinoidea	e.Adult stage	Polar (62-78°)	Growth	327	Live weight large (g)	8	102.6	16	16	30	10	101.1	14.6	14.6	30	SD	-0.0147	0.0015058	6.6	14	56	NA	2	4	0.693147	5.61212	62.3485	1990	1999	9.14938	0.850625	-1.72938
Siikavuopio et al. 2008	62	2008	585	Strongylocentrotus droebachiensis	Echinoidea	e.Adult stage	Polar (62-78°)	Growth	327	Live weight large (g)	8	102.6	16	16	30	12	107.8	25.5	25.5	30	SD	0.0494	0.0026758	6.6	14	56	NA	2	6	1.09861	5.61212	62.3485	1990	1999	9.14938	2.85062	0.270625
Siikavuopio et al. 2008	62	2008	586	Strongylocentrotus droebachiensis	Echinoidea	e.Adult stage	Polar (62-78°)	Growth	327	Live weight large (g)	8	102.6	16	16	30	14	105.5	22.5	22.5	30	SD	0.0279	0.0023268	6.6	14	56	NA	2	8	1.38629	5.61212	62.3485	1990	1999	9.14938	4.85062	2.27062
Siikavuopio et al. 2008	62	2008	587	Strongylocentrotus droebachiensis	Echinoidea	e.Adult stage	Polar (62-78°)	Reproductive success	328	Gonad index small (%)	8	17.1	2.2	2.2	30	10	19.6	1.9	1.9	30	SD	0.1365	0.000865	6.6	14	56	NA	2	4	0.693147	5.61212	62.3485	1990	1999	9.14938	0.850625	-1.72938
Siikavuopio et al. 2008	62	2008	588	Strongylocentrotus droebachiensis	Echinoidea	e.Adult stage	Polar (62-78°)	Reproductive success	328	Gonad index small (%)	8	17.1	2.2	2.2	30	12	25.2	3.2	3.2	30	SD	0.3878	0.0010892	6.6	14	56	NA	2	6	1.09861	5.61212	62.3485	1990	1999	9.14938	2.85062	0.270625
Siikavuopio et al. 2008	62	2008	589	Strongylocentrotus droebachiensis	Echinoidea	e.Adult stage	Polar (62-78°)	Reproductive success	328	Gonad index small (%)	8	17.1	2.2	2.2	30	14	21.7	7.5	7.5	30	SD	0.2382	0.0045336	6.6	14	56	NA	2	8	1.38629	5.61212	62.3485	1990	1999	9.14938	4.85062	2.27062
Siikavuopio et al. 2008	62	2008	590	Strongylocentrotus droebachiensis	Echinoidea	e.Adult stage	Polar (62-78°)	Reproductive success	329	Gonad index medium (%)	8	16.7	2.1	2.1	30	10	19.9	5.1	5.1	30	SD	0.1753	0.0027164	6.6	14	56	NA	2	4	0.693147	5.61212	62.3485	1990	1999	9.14938	0.850625	-1.72938
Siikavuopio et al. 2008	62	2008	591	Strongylocentrotus droebachiensis	Echinoidea	e.Adult stage	Polar (62-78°)	Reproductive success	329	Gonad index medium (%)	8	16.7	2.1	2.1	30	12	20.4	5.6	5.6	30	SD	0.2001	0.0030389	6.6	14	56	NA	2	6	1.09861	5.61212	62.3485	1990	1999	9.14938	2.85062	0.270625
Siikavuopio et al. 2008	62	2008	592	Strongylocentrotus droebachiensis	Echinoidea	e.Adult stage	Polar (62-78°)	Reproductive success	329	Gonad index medium (%)	8	16.7	2.1	2.1	30	14	17.6	4.2	4.2	30	SD	0.0525	0.0024253	6.6	14	56	NA	2	8	1.38629	5.61212	62.3485	1990	1999	9.14938	4.85062	2.27062
Siikavuopio et al. 2008	62	2008	593	Strongylocentrotus droebachiensis	Echinoidea	e.Adult stage	Polar (62-78°)	Reproductive success	330	Gonad index large (%)	8	15	4	4	30	10	18.9	7	7	30	SD	0.2311	0.0069428	6.6	14	56	NA	2	4	0.693147	5.61212	62.3485	1990	1999	9.14938	0.850625	-1.72938
Siikavuopio et al. 2008	62	2008	594	Strongylocentrotus droebachiensis	Echinoidea	e.Adult stage	Polar (62-78°)	Reproductive success	330	Gonad index large (%)	8	15	4	4	30	12	16.3	2.8	2.8	30	SD	0.0831	0.003354	6.6	14	56	NA	2	6	1.09861	5.61212	62.3485	1990	1999	9.14938	2.85062	0.270625
Siikavuopio et al. 2008	62	2008	595	Strongylocentrotus droebachiensis	Echinoidea	e.Adult stage	Polar (62-78°)	Reproductive success	330	Gonad index large (%)	8	15	4	4	30	14	13.5	3.6	3.6	30	SD	-0.1054	0.0047407	6.6	14	56	NA	2	8	1.38629	5.61212	62.3485	1990	1999	9.14938	4.85062	2.27062
Christensen et al. 2017	63	2017	596	Microphiopholis gracillima	Ophiuroidea	e.Adult stage	Sub-tropical (26-35°)	Metabolic rate	331	Oxygen uptake (mg O2/g*h)	28	0.05	0	0	17	32	0.09	0.01	0.05	24	SE	0.5878	0.0123457	24.3	NA	NA	NA	2	6	1.09861	-96.7265	27.9033	2000	2009	24.7912	7.20877	4.62877
Christensen et al. 2011	64	2011	597	Ophionereis schayeri	Ophiuroidea	e.Adult stage	Sub-tropical (26-35°)	Growth	333	Intact (%)	22	74.57	16.81	150.35	80	25	59.05	11.21	100.27	80	SE	-0.2334	0.0868557	21.1	NA	NA	NA	2	5	0.916291	151.246	-33.9802	2000	2009	20.9709	4.02906	1.44906
Wood et al. 2010	65	2010	598	Ophiura ophiura	Ophiuroidea	e.Adult stage	Temperate (36-53°)	Metabolic rate	334	Oxygen consumption (umol O2 mg/h)	10.5	0.21	0.05	0.05	6	15	1.82	0.54	0.51	6	95%CL	2.1595	0.0219113	13.4	NA	40	NA	2	6.5	1.17865	-4.25437	50.0561	1998	2007	13.4176	1.58244	-0.997563
Wood et al. 2010	65	2010	599	Ophiura ophiura	Ophiuroidea	e.Adult stage	Temperate (36-53°)	Movement	335	Righting time (s)	10.5	2.39	0.53	0.51	6	15	2.2	0.6	0.57	6	95%CL	0.0828	0.0187068	13.4	NA	40	NA	2	6.5	1.17865	-4.25437	50.0561	1998	2007	13.4176	1.58244	-0.997563
Wood et al. 2010	65	2010	600	Ophiura ophiura	Ophiuroidea	e.Adult stage	Temperate (36-53°)	Growth	336	Average regen. Rate 10mm lost (um day-1)	10.5	240	99.55	265.98	30	15	100	70.27	187.75	30	95%CL	-0.8755	0.158439	13.4	NA	40	NA	2	6.5	1.17865	-4.25437	50.0561	1998	2007	13.4176	1.58244	-0.997563
Wood et al. 2010	65	2010	601	Ophiura ophiura	Ophiuroidea	e.Adult stage	Temperate (36-53°)	Growth	337	Average regen. Rate 40mm lost (um day-1)	10.5	293.18	57.27	153.01	30	15	543.24	151.35	404.38	30	95%CL	0.6168	0.0275501	13.4	NA	40	NA	2	6.5	1.17865	-4.25437	50.0561	1998	2007	13.4176	1.58244	-0.997563
Wood et al. 2010	65	2010	602	Ophiura ophiura	Ophiuroidea	e.Adult stage	Temperate (36-53°)	Growth	338	Average rate of functional recovery 10 mm (um day-1)	10.5	234.35	96.32	257.35	30	15	94.12	64.7	172.87	30	95%CL	-0.9122	0.152641	13.4	NA	40	NA	2	6.5	1.17865	-4.25437	50.0561	1998	2007	13.4176	1.58244	-0.997563
Wood et al. 2010	65	2010	603	Ophiura ophiura	Ophiuroidea	e.Adult stage	Temperate (36-53°)	Growth	339	Average rate of functional recovery 40 mm (um day-1)	10.5	280.35	56.07	149.81	30	15	541.18	147.06	392.92	30	95%CL	0.6577	0.0270892	13.4	NA	40	NA	2	6.5	1.17865	-4.25437	50.0561	1998	2007	13.4176	1.58244	-0.997563
Wood et al. 2011	66	2011	604	Ophiocten sericeum	Ophiuroidea	e.Adult stage	Polar (62-78°)	Metabolic rate	340	Oxygen uptake (umol O2 mg-1 h-1)	5	0.55	0.1	0.27	30	8.5	0.53	0.18	0.48	30	95%CL	-0.037	0.0353126	2.2	NA	20	NA	2	5.5	1.0116	11.9711	78.9194	1998	2007	2.048	6.452	3.872
Wood et al. 2011	66	2011	605	Ophiocten sericeum	Ophiuroidea	e.Adult stage	Polar (62-78°)	Growth	341	Mean muscle nuclei (muscle density)	5	62.89	6.63	19.04	34	8.5	54.57	9.55	27.43	34	95%CL	-0.1419	0.010129	2.2	NA	20	NA	2	5.5	1.0116	11.9711	78.9194	1998	2007	2.048	6.452	3.872
Wood et al. 2011	66	2011	606	Ophiocten sericeum	Ophiuroidea	e.Adult stage	Polar (62-78°)	Growth	342	Ca in arm (%)	5	28.89	2.31	7.41	42	8.5	25.2	3.05	9.79	42	95%CL	-0.1367	0.0051569	2.2	NA	20	NA	2	5.5	1.0116	11.9711	78.9194	1998	2007	2.048	6.452	3.872
Wood et al. 2011	66	2011	607	Ophiocten sericeum	Ophiuroidea	e.Adult stage	Polar (62-78°)	Growth	343	Regained arms (%)	5	14.83	6.74	26.1	60	8.5	6.07	2.75	10.65	60	95%CL	-0.8933	0.102952	2.2	NA	20	NA	2	5.5	1.0116	11.9711	78.9194	1998	2007	2.048	6.452	3.872
Wood et al. 2011	66	2011	608	Ophiocten sericeum	Ophiuroidea	e.Adult stage	Polar (62-78°)	Growth	344	Functional regained arms (%)	5	9.19	5.94	46.01	60	8.5	2.27	2.33	18.05	60	95%CL	-1.3983	1.47134	2.2	NA	20	NA	2	5.5	1.0116	11.9711	78.9194	1998	2007	2.048	6.452	3.872
Weber et al. 2013	67	2013	609	Ophioderma longicauda	Ophiuroidea	e.Adult stage	Temperate (36-53°)	Growth	345	Regeneration rate Marseilles	17	0.21	0.15	0.15	14	26	0.27	0.06	0.06	22	SD	0.2513	0.0386878	17.4	14	56	0.0417	2	11	1.70475	5.24544	43.265	2002	2011	16.7179	9.28208	6.70208
Weber et al. 2013	67	2013	610	Ophioderma longicauda	Ophiuroidea	e.Adult stage	Temperate (36-53°)	Growth	345	Regeneration rate Marseilles	17	0.21	0.15	0.15	14	30	0.3	0.09	0.09	6	SD	0.3567	0.0514431	17.4	14	56	0.0417	2	15	2.0149	5.24544	43.265	2002	2011	16.7179	13.2821	10.7021
Weber et al. 2013	67	2013	611	Ophioderma longicauda	Ophiuroidea	e.Adult stage	Temperate (36-53°)	Growth	346	Regeneration rate Crete lineage 1	17	0.15	0.03	0.03	6	26	0.31	0.09	0.09	3	SD	0.7259	0.0347624	20.5	14	56	0.0417	2	11	1.70475	25.8167	38.2667	2002	2011	19.1434	6.85665	4.27665
Weber et al. 2013	67	2013	612	Ophioderma longicauda	Ophiuroidea	e.Adult stage	Temperate (36-53°)	Growth	347	Regeneration rate Crete lineage 3	17	0.15	0.07	0.07	9	26	0.29	0.06	0.06	16	SD	0.6592	0.0268729	20.5	14	56	0.0417	2	11	1.70475	25.8167	38.2667	2002	2011	19.1434	6.85665	4.27665
Weber et al. 2013	67	2013	613	Ophioderma longicauda	Ophiuroidea	e.Adult stage	Temperate (36-53°)	Growth	347	Regeneration rate Crete lineage 3	17	0.15	0.07	0.07	9	30	0.36	0.06	0.06	6	SD	0.8755	0.0288272	20.5	14	56	0.0417	2	15	2.0149	25.8167	38.2667	2002	2011	19.1434	10.8566	8.27665
Weber et al. 2013	67	2013	614	Ophioderma longicauda	Ophiuroidea	e.Adult stage	Temperate (36-53°)	Growth	348	Regeneration length Marseilles	17	11.3	6.55	6.55	14	26	23.71	7.83	7.83	22	SD	0.7411	0.0289565	17.4	14	56	0.0417	2	11	1.70475	5.24544	43.265	2002	2011	16.7179	9.28208	6.70208
Weber et al. 2013	67	2013	615	Ophioderma longicauda	Ophiuroidea	e.Adult stage	Temperate (36-53°)	Growth	348	Regeneration length Marseilles	17	11.3	6.55	6.55	14	30	23.32	8.54	8.54	6	SD	0.7245	0.0463508	17.4	14	56	0.0417	2	15	2.0149	5.24544	43.265	2002	2011	16.7179	13.2821	10.7021
Weber et al. 2013	67	2013	616	Ophioderma longicauda	Ophiuroidea	e.Adult stage	Temperate (36-53°)	Growth	349	Regeneration length Crete lineage 1	17	12.06	3.79	3.79	6	26	24.54	6.2	6.2	3	SD	0.7104	0.0377372	20.5	14	56	0.0417	2	11	1.70475	25.8167	38.2667	2002	2011	19.1434	6.85665	4.27665
Weber et al. 2013	67	2013	617	Ophioderma longicauda	Ophiuroidea	e.Adult stage	Temperate (36-53°)	Growth	350	Regeneration length Crete lineage 3	17	20.13	14.93	14.93	9	26	19.77	4.66	4.66	16	SD	-0.018	0.0645933	20.5	14	56	0.0417	2	11	1.70475	25.8167	38.2667	2002	2011	19.1434	6.85665	4.27665
Weber et al. 2013	67	2013	618	Ophioderma longicauda	Ophiuroidea	e.Adult stage	Temperate (36-53°)	Growth	350	Regeneration length Crete lineage 3	17	20.13	14.93	14.93	9	30	20.25	4.91	4.91	6	SD	0.0059	0.0709194	20.5	14	56	0.0417	2	15	2.0149	25.8167	38.2667	2002	2011	19.1434	10.8566	8.27665
Fang et al. 2015b	68	2015	619	Ophiopholis mirabilis	Ophiuroidea	e.Adult stage	Temperate (36-53°)	Metabolic rate	351	Oxygen consumption (umol O2 h-1 g-1)	15	2.17	0.07	0.2	8	20	2.35	0.09	0.25	8	SE	0.0797	0.0025073	13.9	NA	5	0.0625	2	7	1.25276	123.1	38.6	2002	2011	13.1834	6.81665	4.23665
Fang et al. 2015b	68	2015	620	Ophiopholis mirabilis	Ophiuroidea	e.Adult stage	Temperate (36-53°)	Metabolic rate	351	Oxygen consumption (umol O2 h-1 g-1)	15	2.17	0.07	0.2	8	25	2.69	0.04	0.16	16	SE	0.2148	0.0012617	13.9	NA	5	0.0625	2	12	1.79176	123.1	38.6	2002	2011	13.1834	11.8166	9.23665
Fang et al. 2015a	69	2015	621	Ophiopholis sarsii	Ophiuroidea	e.Adult stage	Temperate (36-53°)	Metabolic rate	352	Oxygen consumption (umol O2 h-1 g-1)	15	0.82	0.07	0.2	8	20	1.44	0.07	0.2	8	SE	0.5631	0.0096504	13.9	NA	5	0.0625	2	7	1.25276	123.1	38.6	2002	2011	13.1834	6.81665	4.23665
Fang et al. 2015a	69	2015	622	Ophiopholis sarsii	Ophiuroidea	e.Adult stage	Temperate (36-53°)	Metabolic rate	352	Oxygen consumption (umol O2 h-1 g-1)	15	0.82	0.07	0.2	8	25	2.67	0.09	0.36	16	SE	1.1805	0.0084235	13.9	NA	5	0.0625	2	12	1.79176	123.1	38.6	2002	2011	13.1834	11.8166	9.23665
Sun et al. 2018	70	2018	623	Apostichopus japonicus	Holothuroidea	e.Adult stage	Temperate (36-53°)	Movement	353	Tentacle locomotion (s)	12	44.8	2.22	2.22	100	16	45.74	3.16	3.16	100	SD	0.0208	7.23e-05	12	NA	1	0.2	2	6	1.09861	120.389	35.9336	2007	2016	15.1099	0.890104	-1.6899
Sun et al. 2018	70	2018	624	Apostichopus japonicus	Holothuroidea	e.Adult stage	Temperate (36-53°)	Movement	353	Tentacle locomotion (s)	12	44.8	2.22	2.22	100	20	47.02	2.8	2.8	100	SD	0.0484	6e-05	12	NA	2	0.2	2	10	1.60944	120.389	35.9336	2007	2016	15.1099	4.8901	2.3101
Sun et al. 2018	70	2018	625	Apostichopus japonicus	Holothuroidea	e.Adult stage	Temperate (36-53°)	Feeding and nutrition	354	Mean Ingestion rate	12	4.35	0.18	0.18	4	16	4.88	0.18	0.18	4	SD	0.115	0.0007682	12	NA	1	0.2	2	6	1.09861	120.389	35.9336	2007	2016	15.1099	0.890104	-1.6899
Sun et al. 2018	70	2018	626	Apostichopus japonicus	Holothuroidea	e.Adult stage	Temperate (36-53°)	Feeding and nutrition	354	Mean Ingestion rate	12	4.35	0.18	0.18	4	20	4.3	0.2	0.2	4	SD	-0.0116	0.0009689	12	NA	2	0.2	2	10	1.60944	120.389	35.9336	2007	2016	15.1099	4.8901	2.3101
Sun et al. 2018	70	2018	627	Apostichopus japonicus	Holothuroidea	e.Adult stage	Temperate (36-53°)	Feeding and nutrition	354	Mean Ingestion rate	12	4.35	0.18	0.18	4	24	2.38	0.1	0.1	4	SD	-0.6031	0.0008694	12	NA	2	0.2	2	14	1.94591	120.389	35.9336	2007	2016	15.1099	8.8901	6.3101
Sun et al. 2018	70	2018	628	Apostichopus japonicus	Holothuroidea	e.Adult stage	Temperate (36-53°)	Movement	355	Proportion moving (%)	12	40.73	5.13	5.13	4	16	42.86	4.38	4.38	4	SD	0.051	0.0065768	12	NA	1	0.2	2	6	1.09861	120.389	35.9336	2007	2016	15.1099	0.890104	-1.6899
Sun et al. 2018	70	2018	629	Apostichopus japonicus	Holothuroidea	e.Adult stage	Temperate (36-53°)	Movement	355	Proportion moving (%)	12	40.73	5.13	5.13	4	20	24.81	1	1	4	SD	-0.4957	0.0043721	12	NA	2	0.2	2	10	1.60944	120.389	35.9336	2007	2016	15.1099	4.8901	2.3101
Sun et al. 2018	70	2018	630	Apostichopus japonicus	Holothuroidea	e.Adult stage	Temperate (36-53°)	Movement	355	Proportion moving (%)	12	40.73	5.13	5.13	4	24	17.29	3.76	3.76	4	SD	-0.8568	0.0157889	12	NA	2	0.2	2	14	1.94591	120.389	35.9336	2007	2016	15.1099	8.8901	6.3101
Gianasi et al. 2019	71	2019	631	Cucumaria frondosa	Holothuroidea	e.Adult stage	Temperate (36-53°)	Feeding and nutrition	356	Proportion feeding (%)	3	62.55	7.17	12.42	3	6	66.93	7.97	13.8	3	SE	0.0677	0.0273196	5.3	30	NA	NA	2	5	0.916291	-52.7691	47.2957	2008	2017	5.50127	0.498729	-2.08127
Gianasi et al. 2019	71	2019	632	Cucumaria frondosa	Holothuroidea	e.Adult stage	Temperate (36-53°)	Feeding and nutrition	356	Proportion feeding (%)	3	62.55	7.17	12.42	3	12	15.94	2.39	4.14	3	SE	-1.3671	0.0356208	5.3	30	NA	NA	2	11	1.70475	-52.7691	47.2957	2008	2017	5.50127	6.49873	3.91873
Gianasi et al. 2019	71	2019	633	Cucumaria frondosa	Holothuroidea	e.Adult stage	Temperate (36-53°)	Reproductive success	357	Gonad index pre-spawning female (%)	3	33.11	4.05	9.92	6	6	24.32	3.38	8.28	6	SE	-0.3085	0.0342776	5.3	NA	NA	NA	2	5	0.916291	-52.7691	47.2957	2008	2017	5.50127	0.498729	-2.08127
Gianasi et al. 2019	71	2019	634	Cucumaria frondosa	Holothuroidea	e.Adult stage	Temperate (36-53°)	Reproductive success	357	Gonad index pre-spawning female (%)	3	33.11	4.05	9.92	6	12	26.35	4.73	11.59	6	SE	-0.2284	0.0471847	5.3	NA	NA	NA	2	11	1.70475	-52.7691	47.2957	2008	2017	5.50127	6.49873	3.91873
Gianasi et al. 2019	71	2019	635	Cucumaria frondosa	Holothuroidea	e.Adult stage	Temperate (36-53°)	Reproductive success	358	Gonad index post-spawning female (%)	3	16.22	6.75	16.53	6	6	22.97	2.71	6.64	6	SE	0.3479	0.187103	5.3	NA	NA	NA	2	5	0.916291	-52.7691	47.2957	2008	2017	5.50127	0.498729	-2.08127
Gianasi et al. 2019	71	2019	636	Cucumaria frondosa	Holothuroidea	e.Adult stage	Temperate (36-53°)	Reproductive success	358	Gonad index post-spawning female (%)	3	16.22	6.75	16.53	6	12	31.08	7.43	18.2	6	SE	0.6503	0.230333	5.3	NA	NA	NA	2	11	1.70475	-52.7691	47.2957	2008	2017	5.50127	6.49873	3.91873
Gianasi et al. 2019	71	2019	637	Cucumaria frondosa	Holothuroidea	e.Adult stage	Temperate (36-53°)	Reproductive success	359	Gonad index pre-spawning male (%)	3	29.73	3.38	8.28	6	6	31.76	5.4	13.23	6	SE	0.0661	0.041834	5.3	NA	NA	NA	2	5	0.916291	-52.7691	47.2957	2008	2017	5.50127	0.498729	-2.08127
Gianasi et al. 2019	71	2019	638	Cucumaria frondosa	Holothuroidea	e.Adult stage	Temperate (36-53°)	Reproductive success	359	Gonad index pre-spawning male (%)	3	29.73	3.38	8.28	6	12	31.08	6.76	16.56	6	SE	0.0444	0.060233	5.3	NA	NA	NA	2	11	1.70475	-52.7691	47.2957	2008	2017	5.50127	6.49873	3.91873
Gianasi et al. 2019	71	2019	639	Cucumaria frondosa	Holothuroidea	e.Adult stage	Temperate (36-53°)	Reproductive success	360	Gonad index post-spawning male (%)	3	15.54	6.08	14.89	6	6	28.38	4.05	9.92	6	SE	0.6023	0.17344	5.3	NA	NA	NA	2	5	0.916291	-52.7691	47.2957	2008	2017	5.50127	0.498729	-2.08127
Gianasi et al. 2019	71	2019	640	Cucumaria frondosa	Holothuroidea	e.Adult stage	Temperate (36-53°)	Reproductive success	360	Gonad index post-spawning male (%)	3	15.54	6.08	14.89	6	12	28.38	5.4	13.23	6	SE	0.6023	0.18928	5.3	NA	NA	NA	2	11	1.70475	-52.7691	47.2957	2008	2017	5.50127	6.49873	3.91873
Yu et al. 2018	72	2018	641	Holothuria moebii	Holothuroidea	e.Adult stage	Tropical (4-22°)	Metabolic rate	361	Oxygen consumption rate (ug O2 g-1 hr-1)	20	10.58	0.66	0.66	4	25	12.26	3.36	3.36	4	SD	0.1474	0.0197504	25.3	NA	18	0.0417	2	7	1.25276	114.666	22.6455	2006	2015	25.3069	-0.306917	-2.88692
Yu et al. 2018	72	2018	642	Holothuria moebii	Holothuroidea	e.Adult stage	Tropical (4-22°)	Metabolic rate	361	Oxygen consumption rate (ug O2 g-1 hr-1)	20	10.58	0.66	0.66	4	30	14.53	1.67	1.67	4	SD	0.3173	0.0042754	25.3	NA	18	0.0417	2	12	1.79176	114.666	22.6455	2006	2015	25.3069	4.69308	2.11308
Benitez Villalobos et al. 2006	73	2006	643	Asterias rubens	Asteroidea	b.Embryonic stage	Temperate (36-53°)	Survival	362	Abnormal embryos 6 hrs (%)	15	17.65	10.92	10.92	3	20	46.22	5.04	5.04	3	SD	-0.9627	0.131559	12.8	NA	NA	NA	2	7	1.25276	-1.25816	50.8037	1993	2002	12.6806	7.31944	4.73944
Benitez Villalobos et al. 2006	73	2006	644	Asterias rubens	Asteroidea	b.Embryonic stage	Temperate (36-53°)	Development success	363	Embryos at 64 cell stage 6 hrs (%)	15	36.97	11.77	11.77	3	20	21.85	5.04	5.04	3	SD	-0.5259	0.0515209	12.8	NA	NA	NA	2	7	1.25276	-1.25816	50.8037	1993	2002	12.6806	7.31944	4.73944
Benitez Villalobos et al. 2006	73	2006	645	Asterias rubens	Asteroidea	b.Embryonic stage	Temperate (36-53°)	Survival	364	Abnormal embryos 48 hrs (%)	15	24.39	24.39	15.45	3	20	99.19	1.62	1.62	3	SD	-1.4029	0.133845	12.8	NA	NA	NA	2	7	1.25276	-1.25816	50.8037	1993	2002	12.6806	7.31944	4.73944
Benitez Villalobos et al. 2006	73	2006	646	Asterias rubens	Asteroidea	b.Embryonic stage	Temperate (36-53°)	Development success	365	Embryos at late gastrula stage (%)	15	78.86	18.7	18.7	3	20	3.25	2.44	2.44	3	SD	-3.189	0.206628	12.8	NA	NA	NA	2	7	1.25276	-1.25816	50.8037	1993	2002	12.6806	7.31944	4.73944
Benitez Villalobos et al. 2006	74	2006	647	Marthasterias glacialis	Asteroidea	b.Embryonic stage	Temperate (36-53°)	Survival	366	Abnormal embryos 6 hrs (%)	15	9.17	1.66	1.66	3	20	38.33	2.5	2.5	3	SD	-1.4303	0.0123414	12.8	NA	NA	NA	2	7	1.25276	-4.15185	50.3	1993	2002	13.1754	6.82462	4.24462
Benitez Villalobos et al. 2006	74	2006	648	Marthasterias glacialis	Asteroidea	b.Embryonic stage	Temperate (36-53°)	Survival	367	Abnormal embryos 48 hrs (%)	15	3.28	2.46	2.46	3	20	93.44	3.28	3.28	3	SD	-3.3495	0.187911	12.8	NA	NA	NA	2	7	1.25276	-4.15185	50.3	1993	2002	13.1754	6.82462	4.24462
Benitez Villalobos et al. 2006	74	2006	649	Marthasterias glacialis	Asteroidea	b.Embryonic stage	Temperate (36-53°)	Development success	368	Embryos at early gastrula stage (%)	15	100	0	0	3	20	10.66	1.64	1.64	3	SD	-2.2387	0.0078895	12.8	NA	NA	NA	2	7	1.25276	-4.15185	50.3	1993	2002	13.1754	6.82462	4.24462
Benitez Villalobos et al. 2006	75	2006	650	Asterias rubens	Asteroidea	c.Larval stage	Temperate (36-53°)	Development success	369	Early bipinnaria swimming 24 hrs (%)	15	98.9	2.96	2.96	3	20	96.87	3.14	3.14	3	SD	-0.0207	0.0006488	12.8	NA	NA	NA	2	7	1.25276	-1.25816	50.8037	1993	2002	12.6806	7.31944	4.73944
Garcia et al. 2018	76	2018	651	Arbacia lixula	Echinoidea	a.Gametes	Sub-tropical (26-35°)	Reproductive success	370	Fertilisation 15 mins (%)	23	53.24	10.07	10.07	3	25	79.86	11.51	11.51	3	SD	0.4055	0.0188493	21.2	NA	NA	NA	2	4	0.693147	-16.6489	28.4113	2003	2012	21.3306	3.66944	1.08944
Garcia et al. 2018	76	2018	652	Arbacia lixula	Echinoidea	a.Gametes	Sub-tropical (26-35°)	Reproductive success	371	Fertilisation 210 mins (%)	23	98.56	2.88	2.88	3	25	92.09	3.59	3.59	3	SD	-0.0679	0.0007912	21.2	NA	NA	NA	2	4	0.693147	-16.6489	28.4113	2003	2012	21.3306	3.66944	1.08944
Garcia et al. 2018	76	2018	653	Arbacia lixula	Echinoidea	c.Larval stage	Sub-tropical (26-35°)	Survival	372	Density of larvae (1/ml)	23	338.46	6.16	6.16	3	25	307.69	8.21	8.21	3	SD	-0.0953	0.0003477	21.2	NA	NA	NA	2	4	0.693147	-16.6489	28.4113	2003	2012	21.3306	3.66944	1.08944
Garcia et al. 2018	77	2018	654	Paracentrotus lividus	Echinoidea	a.Gametes	Sub-tropical (26-35°)	Reproductive success	373	Fertilisation 15 mins (%)	19	47.24	4.73	4.73	3	21	33.86	4.72	4.72	3	SD	-0.333	0.009819	21.2	NA	NA	NA	2	4	0.693147	-16.6489	28.4113	2003	2012	21.3306	-0.330562	-2.91056
Garcia et al. 2018	77	2018	655	Paracentrotus lividus	Echinoidea	a.Gametes	Sub-tropical (26-35°)	Reproductive success	373	Fertilisation 15 mins (%)	19	47.24	4.73	4.73	3	23	53.54	3.15	3.15	3	SD	0.1252	0.0044956	21.2	NA	NA	NA	2	6	1.09861	-16.6489	28.4113	2003	2012	21.3306	1.66944	-0.910562
Garcia et al. 2018	77	2018	656	Paracentrotus lividus	Echinoidea	a.Gametes	Sub-tropical (26-35°)	Reproductive success	373	Fertilisation 15 mins (%)	19	47.24	4.73	4.73	3	25	41.73	3.15	3.15	3	SD	-0.124	0.0052411	21.2	NA	NA	NA	2	8	1.38629	-16.6489	28.4113	2003	2012	21.3306	3.66944	1.08944
Garcia et al. 2018	77	2018	657	Paracentrotus lividus	Echinoidea	a.Gametes	Sub-tropical (26-35°)	Reproductive success	374	Fertilisation 210 mins (%)	19	100	0.79	0.79	3	21	97.64	1.57	1.57	3	SD	-0.0239	0.000107	21.2	NA	NA	NA	2	4	0.693147	-16.6489	28.4113	2003	2012	21.3306	-0.330562	-2.91056
Garcia et al. 2018	77	2018	658	Paracentrotus lividus	Echinoidea	a.Gametes	Sub-tropical (26-35°)	Reproductive success	374	Fertilisation 210 mins (%)	19	100	0.79	0.79	3	23	97.64	1.57	1.57	3	SD	-0.0239	0.000107	21.2	NA	NA	NA	2	6	1.09861	-16.6489	28.4113	2003	2012	21.3306	1.66944	-0.910562
Garcia et al. 2018	77	2018	659	Paracentrotus lividus	Echinoidea	a.Gametes	Sub-tropical (26-35°)	Reproductive success	374	Fertilisation 210 mins (%)	19	100	0.79	0.79	3	25	97.64	1.57	1.57	3	SD	-0.0239	0.000107	21.2	NA	NA	NA	2	8	1.38629	-16.6489	28.4113	2003	2012	21.3306	3.66944	1.08944
Garcia et al. 2018	77	2018	660	Paracentrotus lividus	Echinoidea	c.Larval stage	Sub-tropical (26-35°)	Survival	375	Density of larvae (1/ml)	19	233.85	12.3	12.3	3	21	250.26	6.15	6.15	3	SD	0.0678	0.0011235	21.2	NA	NA	NA	2	4	0.693147	-16.6489	28.4113	2003	2012	21.3306	-0.330562	-2.91056
Garcia et al. 2018	77	2018	661	Paracentrotus lividus	Echinoidea	c.Larval stage	Sub-tropical (26-35°)	Survival	375	Density of larvae (1/ml)	19	233.85	12.3	12.3	3	23	170.26	12.3	12.3	3	SD	-0.3174	0.0026618	21.2	NA	NA	NA	2	6	1.09861	-16.6489	28.4113	2003	2012	21.3306	1.66944	-0.910562
Garcia et al. 2018	77	2018	662	Paracentrotus lividus	Echinoidea	c.Larval stage	Sub-tropical (26-35°)	Survival	375	Density of larvae (1/ml)	19	233.85	12.3	12.3	3	25	100.51	10.26	10.26	3	SD	-0.8444	0.0043956	21.2	NA	NA	NA	2	8	1.38629	-16.6489	28.4113	2003	2012	21.3306	3.66944	1.08944
Garcia et al. 2018	78	2018	663	Sphaerechinus granularis	Echinoidea	a.Gametes	Sub-tropical (26-35°)	Reproductive success	376	Fertilisation 15 mins (%)	19	11.72	7.03	7.03	3	21	14.84	7.04	7.04	3	SD	0.236	0.194948	21.2	NA	NA	NA	2	4	0.693147	-16.6489	28.4113	2003	2012	21.3306	-0.330562	-2.91056
Garcia et al. 2018	78	2018	664	Sphaerechinus granularis	Echinoidea	a.Gametes	Sub-tropical (26-35°)	Reproductive success	376	Fertilisation 15 mins (%)	19	11.72	7.03	7.03	3	23	10.94	7.03	7.03	3	SD	-0.0689	0.257575	21.2	NA	NA	NA	2	6	1.09861	-16.6489	28.4113	2003	2012	21.3306	1.66944	-0.910562
Garcia et al. 2018	78	2018	665	Sphaerechinus granularis	Echinoidea	a.Gametes	Sub-tropical (26-35°)	Reproductive success	376	Fertilisation 15 mins (%)	19	11.72	7.03	7.03	3	25	39.84	7.04	7.04	3	SD	1.2236	0.13034	21.2	NA	NA	NA	2	8	1.38629	-16.6489	28.4113	2003	2012	21.3306	3.66944	1.08944
Garcia et al. 2018	78	2018	666	Sphaerechinus granularis	Echinoidea	a.Gametes	Sub-tropical (26-35°)	Reproductive success	377	Fertilisation 210 mins (%)	19	98.44	7.03	7.03	3	21	97.66	7.81	7.81	3	SD	-0.008	0.0038318	21.2	NA	NA	NA	2	4	0.693147	-16.6489	28.4113	2003	2012	21.3306	-0.330562	-2.91056
Garcia et al. 2018	78	2018	667	Sphaerechinus granularis	Echinoidea	a.Gametes	Sub-tropical (26-35°)	Reproductive success	377	Fertilisation 210 mins (%)	19	98.44	7.03	7.03	3	23	62.5	5.47	5.47	3	SD	-0.4543	0.0042532	21.2	NA	NA	NA	2	6	1.09861	-16.6489	28.4113	2003	2012	21.3306	1.66944	-0.910562
Garcia et al. 2018	78	2018	668	Sphaerechinus granularis	Echinoidea	a.Gametes	Sub-tropical (26-35°)	Reproductive success	377	Fertilisation 210 mins (%)	19	98.44	7.03	7.03	3	25	21.09	7.04	7.04	3	SD	-1.5406	0.0388425	21.2	NA	NA	NA	2	8	1.38629	-16.6489	28.4113	2003	2012	21.3306	3.66944	1.08944
Garcia et al. 2018	79	2018	669	Diadema africanum	Echinoidea	a.Gametes	Sub-tropical (26-35°)	Reproductive success	379	Fertilisation 15 mins (%)	23	4.53	0.43	0.43	3	25	3.45	1.08	1.08	3	SD	-0.2723	0.0356688	21.2	NA	NA	NA	2	4	0.693147	-16.6489	28.4113	2003	2012	21.3306	3.66944	1.08944
Garcia et al. 2018	79	2018	670	Diadema africanum	Echinoidea	a.Gametes	Sub-tropical (26-35°)	Reproductive success	380	Fertilisation 210 mins (%)	23	15.97	1.08	1.08	3	25	19.42	1.3	1.3	3	SD	0.1956	0.0030182	21.2	NA	NA	NA	2	4	0.693147	-16.6489	28.4113	2003	2012	21.3306	3.66944	1.08944
Garcia et al. 2018	79	2018	671	Diadema africanum	Echinoidea	c.Larval stage	Sub-tropical (26-35°)	Survival	381	Density of larvae (1/ml)	23	8.66	5.26	5.26	3	25	16.39	4.95	4.95	3	SD	0.638	0.153378	21.2	NA	NA	NA	2	4	0.693147	-16.6489	28.4113	2003	2012	21.3306	3.66944	1.08944
Ho et al. 2013	80	2013	672	Sterechinus neumayeri	Echinoidea	a.Gametes	Polar (62-78°)	Reproductive success	382	Fertilisation 1000:1 (%)	1	87.2	2	4.9	6	3	89.56	4.01	9.82	6	SE	0.0267	0.0025308	-0.9	NA	NA	NA	2	4	0.693147	77.99	-68.62	2002	2011	-0.891666	3.89167	1.31167
Ho et al. 2013	80	2013	673	Sterechinus neumayeri	Echinoidea	a.Gametes	Polar (62-78°)	Reproductive success	382	Fertilisation 1000:1 (%)	1	87.2	2	4.9	6	5	88.42	3.47	8.5	6	SE	0.0139	0.0020662	-0.9	NA	NA	NA	2	6	1.09861	77.99	-68.62	2002	2011	-0.891666	5.89167	3.31167
Ho et al. 2013	80	2013	674	Sterechinus neumayeri	Echinoidea	a.Gametes	Polar (62-78°)	Reproductive success	383	Fertilisation 5:1 (%)	1	63.2	1.6	3.92	6	3	46.18	2.41	5.9	6	SE	-0.3138	0.0033644	-0.9	NA	NA	NA	2	4	0.693147	77.99	-68.62	2002	2011	-0.891666	3.89167	1.31167
Ho et al. 2013	80	2013	675	Sterechinus neumayeri	Echinoidea	a.Gametes	Polar (62-78°)	Reproductive success	383	Fertilisation 5:1 (%)	1	63.2	1.6	3.92	6	5	72.2	2.32	5.68	6	SE	0.1331	0.0016735	-0.9	NA	NA	NA	2	6	1.09861	77.99	-68.62	2002	2011	-0.891666	5.89167	3.31167
Sewell and Young 1999	81	1999	676	Echinometra lucunter	Echinoidea	b.Embryonic stage	Sub-tropical (26-35°)	Development success	384	Embryos at 4 cell stage 1 hr (%)	29	42.11	13.68	13.68	3	31	87.37	5.26	5.26	3	SD	0.7299	0.0363869	25.9	NA	NA	NA	2	4	0.693147	-80.241	27.4784	1988	1997	26.2155	4.7845	2.2045
Sewell and Young 1999	81	1999	677	Echinometra lucunter	Echinoidea	b.Embryonic stage	Sub-tropical (26-35°)	Development success	384	Embryos at 4 cell stage 1 hr (%)	29	42.11	13.68	13.68	3	34	92.63	4.21	4.21	3	SD	0.7883	0.0358673	25.9	NA	NA	NA	2	7	1.25276	-80.241	27.4784	1988	1997	26.2155	7.7845	5.2045
Sewell and Young 1999	81	1999	678	Echinometra lucunter	Echinoidea	b.Embryonic stage	Sub-tropical (26-35°)	Development success	384	Embryos at 4 cell stage 1 hr (%)	29	42.11	13.68	13.68	3	36	1.05	2.11	2.11	3	SD	-3.6915	1.38124	25.9	NA	NA	NA	2	9	1.50408	-80.241	27.4784	1988	1997	26.2155	9.7845	7.2045
Sewell and Young 1999	81	1999	679	Echinometra lucunter	Echinoidea	b.Embryonic stage	Sub-tropical (26-35°)	Development success	385	Embryos at blastula stage 8 hr (%)	29	100	0	0	3	36	10.87	7.61	7.61	3	SD	-2.2192	0.163376	25.9	NA	NA	NA	2	9	1.50408	-80.241	27.4784	1988	1997	26.2155	9.7845	7.2045
Sewell and Young 1999	81	1999	680	Echinometra lucunter	Echinoidea	b.Embryonic stage	Sub-tropical (26-35°)	Development success	386	No of cleavages	29	3.13	0.07	0.07	3	31	3.92	0.03	0.03	3	SD	0.2251	0.0001862	25.9	NA	NA	NA	2	4	0.693147	-80.241	27.4784	1988	1997	26.2155	4.7845	2.2045
Sewell and Young 1999	81	1999	681	Echinometra lucunter	Echinoidea	b.Embryonic stage	Sub-tropical (26-35°)	Development success	386	No of cleavages	29	3.13	0.07	0.07	3	34	3.96	0.06	0.06	3	SD	0.2352	0.0002432	25.9	NA	NA	NA	2	7	1.25276	-80.241	27.4784	1988	1997	26.2155	7.7845	5.2045
Sewell and Young 1999	81	1999	682	Echinometra lucunter	Echinoidea	b.Embryonic stage	Sub-tropical (26-35°)	Development success	386	No of cleavages	29	3.13	0.07	0.07	3	36	0.69	0.32	0.32	3	SD	-1.5121	0.0718603	25.9	NA	NA	NA	2	9	1.50408	-80.241	27.4784	1988	1997	26.2155	9.7845	7.2045
Tyler et al. 2000	82	2000	683	Sterechinus neumayeri	Echinoidea	b.Embryonic stage	Polar (62-78°)	Development success	387	Embryos at 32 cell stage 24 hrs (%)	0.9	86.92	14.62	14.62	3	2.5	89.23	1.54	1.54	3	SD	0.0262	0.0095298	-0.9	NA	NA	NA	2	3.6	0.587787	-68.1167	-67.5667	1989	1998	-0.867729	3.36773	0.787729
Tyler et al. 2000	82	2000	684	Sterechinus neumayeri	Echinoidea	b.Embryonic stage	Polar (62-78°)	Survival	388	Abnormal embryos 24 hrs (%)	0.9	3.08	3.84	3.84	3	2.5	3.85	4.61	4.61	3	SD	-0.2231	0.996055	-0.9	NA	NA	NA	2	3.6	0.587787	-68.1167	-67.5667	1989	1998	-0.867729	3.36773	0.787729
Tyler et al. 2000	82	2000	685	Sterechinus neumayeri	Echinoidea	b.Embryonic stage	Polar (62-78°)	Development success	389	Embryos at blastulas stage 48 hrs (%)	0.9	93.13	3.05	3.05	3	2.5	87.79	0.76	0.76	3	SD	-0.059	0.0003825	-0.9	NA	NA	NA	2	3.6	0.587787	-68.1167	-67.5667	1989	1998	-0.867729	3.36773	0.787729
Tyler et al. 2000	82	2000	686	Sterechinus neumayeri	Echinoidea	b.Embryonic stage	Polar (62-78°)	Survival	390	Abnormal embryos 48 hrs (%)	0.9	11.45	3.05	3.05	3	2.5	15.27	1.52	1.52	3	SD	-0.2879	0.0269548	-0.9	NA	NA	NA	2	3.6	0.587787	-68.1167	-67.5667	1989	1998	-0.867729	3.36773	0.787729
Tyler et al. 2000	82	2000	687	Sterechinus neumayeri	Echinoidea	b.Embryonic stage	Polar (62-78°)	Survival	391	Survival of blastulae (%)	0.9	94.84	3.18	3.18	3	2.5	95.26	2.76	2.76	3	SD	0.0044	0.0006546	-0.9	NA	NA	NA	2	3.6	0.587787	-68.1167	-67.5667	1989	1998	-0.867729	3.36773	0.787729
Tyler et al. 2000	82	2000	688	Sterechinus neumayeri	Echinoidea	c.Larval stage	Polar (62-78°)	Survival	392	Survival of prisms (%)	0.9	90.83	6.55	6.55	3	2.5	81.22	3.5	3.5	3	SD	-0.1118	0.0023524	-0.9	NA	NA	NA	2	3.6	0.587787	-68.1167	-67.5667	1989	1998	-0.867729	3.36773	0.787729
Tyler et al. 2000	82	2000	689	Sterechinus neumayeri	Echinoidea	c.Larval stage	Polar (62-78°)	Survival	393	Survival of 4-arm plutei (%)	0.9	95.28	2.57	2.57	3	2.5	79.31	7.76	7.76	3	SD	-0.1835	0.0034337	-0.9	NA	NA	NA	2	3.6	0.587787	-68.1167	-67.5667	1989	1998	-0.867729	3.36773	0.787729
Pearce et al. 2005	83	2005	690	Strongylocentrotus droebachiensis	Echinoidea	d.Juvenile stage	Temperate (36-53°)	Growth	394	Test diameter increase (mm)	9	252.06	19.5	43.6	5	16	187.84	21.79	48.72	5	SE	-0.2941	0.0194417	9	42	171	NA	2	9	1.50408	-125.841	48.5912	1993	2002	11.3026	4.69744	2.11744
Pearce et al. 2005	83	2005	691	Strongylocentrotus droebachiensis	Echinoidea	d.Juvenile stage	Temperate (36-53°)	Growth	394	Test diameter increase (mm)	9	252.06	19.5	43.6	5	19.7	16.97	14.91	33.34	5	SE	-2.6982	0.777939	9	42	171	NA	2	12.7	1.84845	-125.841	48.5912	1993	2002	11.3026	8.39744	5.81744
Pearce et al. 2005	83	2005	692	Strongylocentrotus droebachiensis	Echinoidea	d.Juvenile stage	Temperate (36-53°)	Survival	395	Survival (%)	9	89.72	6.31	14.11	5	12.9	100	0.47	1.05	5	SE	0.1085	0.0049684	9	42	171	NA	2	5.9	1.08181	-125.841	48.5912	1993	2002	11.3026	1.59744	-0.982563
Pearce et al. 2005	83	2005	693	Strongylocentrotus droebachiensis	Echinoidea	d.Juvenile stage	Temperate (36-53°)	Survival	395	Survival (%)	9	89.72	6.31	14.11	5	16	100	2.1	4.7	5	SE	0.1085	0.0053873	9	42	171	NA	2	9	1.50408	-125.841	48.5912	1993	2002	11.3026	4.69744	2.11744
Pearce et al. 2005	83	2005	694	Strongylocentrotus droebachiensis	Echinoidea	d.Juvenile stage	Temperate (36-53°)	Survival	395	Survival (%)	9	89.72	6.31	14.11	5	19.7	25.93	12.62	28.22	5	SE	0	0.241818	9	42	171	NA	2	12.7	1.84845	-125.841	48.5912	1993	2002	11.3026	8.39744	5.81744
Rich et al. 2018	84	2018	695	Echinometra lucunter	Echinoidea	e.Adult stage	Sub-tropical (26-35°)	Metabolic rate	396	Respiration (mg O2 sea urchin-1 h-1)	24	0.31	0.02	0.04	4	28	0.32	0.04	0.08	4	SE	0.0317	0.0197873	22.7	NA	NA	NA	2	6	1.09861	-48.4366	-27.1784	2006	2015	22.7114	5.28858	2.70858
Rich et al. 2018	84	2018	696	Echinometra lucunter	Echinoidea	e.Adult stage	Sub-tropical (26-35°)	Feeding and nutrition	397	Feeding rate week 1 (mg alga sea urchin-1 day-1)	24	1.61	0.16	0.32	4	28	2.97	0.7	1.4	4	SE	0.6123	0.065426	22.7	NA	7	NA	2	6	1.09861	-48.4366	-27.1784	2006	2015	22.7114	5.28858	2.70858
Rich et al. 2018	84	2018	697	Echinometra lucunter	Echinoidea	e.Adult stage	Sub-tropical (26-35°)	Feeding and nutrition	398	Feeding rate week 3 (mg alga sea urchin-1 day-1)	24	2.69	0.64	1.28	4	28	3.49	0.51	1.02	4	SE	0.2604	0.0779596	22.7	NA	21	NA	2	6	1.09861	-48.4366	-27.1784	2006	2015	22.7114	5.28858	2.70858
Mos et al. 2011	85	2011	698	Tripneustes gratilla	Echinoidea	c.Larval stage	Sub-tropical (26-35°)	Survival	399	Settlement (%)	23.9	81.95	4.01	12.68	10	25.1	83.09	4.87	15.4	10	SE	0.0138	0.0058296	23	NA	NA	NA	2	3.2	0.470004	153.27	-30.2098	2001	2010	23.0399	2.06006	-0.519938
Mos et al. 2011	85	2011	699	Tripneustes gratilla	Echinoidea	c.Larval stage	Sub-tropical (26-35°)	Survival	399	Settlement (%)	23.9	81.95	4.01	12.68	10	28.1	80.52	2.87	9.08	10	SE	-0.0176	0.0036648	23	NA	NA	NA	2	6.2	1.1314	153.27	-30.2098	2001	2010	23.0399	5.06006	2.48006
Mos et al. 2011	85	2011	700	Tripneustes gratilla	Echinoidea	c.Larval stage	Sub-tropical (26-35°)	Survival	399	Settlement (%)	23.9	81.95	4.01	12.68	10	30.4	77.94	4.3	13.6	10	SE	-0.0502	0.0054382	23	NA	NA	NA	2	8.5	1.44692	153.27	-30.2098	2001	2010	23.0399	7.36006	4.78006
Mos et al. 2011	85	2011	701	Tripneustes gratilla	Echinoidea	c.Larval stage	Sub-tropical (26-35°)	Survival	399	Settlement (%)	23.9	81.95	4.01	12.68	10	33.4	29.51	6.3	19.92	10	SE	-1.0214	0.047971	23	NA	NA	NA	2	11.5	1.7492	153.27	-30.2098	2001	2010	23.0399	10.3601	7.78006
Mos et al. 2011	85	2011	702	Tripneustes gratilla	Echinoidea	c.Larval stage	Sub-tropical (26-35°)	Survival	400	Settlement with spine development (%)	23.9	30.66	4.01	12.68	10	25.1	30.95	3.44	10.88	10	SE	0.0094	0.0294595	23	NA	NA	NA	2	3.2	0.470004	153.27	-30.2098	2001	2010	23.0399	2.06006	-0.519938
Mos et al. 2011	85	2011	703	Tripneustes gratilla	Echinoidea	c.Larval stage	Sub-tropical (26-35°)	Survival	400	Settlement with spine development (%)	23.9	30.66	4.01	12.68	10	28.1	33.24	2.58	8.16	10	SE	0.0808	0.0231303	23	NA	NA	NA	2	6.2	1.1314	153.27	-30.2098	2001	2010	23.0399	5.06006	2.48006
Mos et al. 2011	85	2011	704	Tripneustes gratilla	Echinoidea	c.Larval stage	Sub-tropical (26-35°)	Survival	400	Settlement with spine development (%)	23.9	30.66	4.01	12.68	10	30.4	18.91	3.44	10.88	10	SE	-0.4833	0.0501987	23	NA	NA	NA	2	8.5	1.44692	153.27	-30.2098	2001	2010	23.0399	7.36006	4.78006
Mos et al. 2011	85	2011	705	Tripneustes gratilla	Echinoidea	c.Larval stage	Sub-tropical (26-35°)	Survival	400	Settlement with spine development (%)	23.9	30.66	4.01	12.68	10	33.4	2.87	1.44	4.55	10	SE	-2.3686	0.268851	23	NA	NA	NA	2	11.5	1.7492	153.27	-30.2098	2001	2010	23.0399	10.3601	7.78006
Mos et al. 2011	85	2011	706	Tripneustes gratilla	Echinoidea	d.Juvenile stage	Sub-tropical (26-35°)	Survival	401	Post-settlement survival 10 days (%)	23.9	9.92	4.07	12.87	10	25.1	25.45	8.65	27.35	10	SE	0.9422	0.283851	23	NA	10	NA	2	3.2	0.470004	153.27	-30.2098	2001	2010	23.0399	2.06006	-0.519938
Mos et al. 2011	85	2011	707	Tripneustes gratilla	Echinoidea	d.Juvenile stage	Sub-tropical (26-35°)	Survival	401	Post-settlement survival 10 days (%)	23.9	9.92	4.07	12.87	10	28.1	43.77	7.64	24.16	10	SE	1.4844	0.198799	23	NA	10	NA	2	6.2	1.1314	153.27	-30.2098	2001	2010	23.0399	5.06006	2.48006
Mos et al. 2011	85	2011	708	Tripneustes gratilla	Echinoidea	d.Juvenile stage	Sub-tropical (26-35°)	Survival	401	Post-settlement survival 10 days (%)	23.9	9.92	4.07	12.87	10	30.4	13.49	1.27	4.02	10	SE	0.3074	0.177195	23	NA	10	NA	2	8.5	1.44692	153.27	-30.2098	2001	2010	23.0399	7.36006	4.78006
Mos et al. 2011	85	2011	709	Tripneustes gratilla	Echinoidea	d.Juvenile stage	Sub-tropical (26-35°)	Survival	402	Post-settlement survival 24 days (%)	23.9	2.8	2.8	8.85	10	28.1	30.28	7.12	22.52	10	SE	2.3809	1.05529	23	NA	24	NA	2	6.2	1.1314	153.27	-30.2098	2001	2010	23.0399	5.06006	2.48006
Mos et al. 2011	85	2011	710	Tripneustes gratilla	Echinoidea	d.Juvenile stage	Sub-tropical (26-35°)	Survival	402	Post-settlement survival 24 days (%)	23.9	2.8	2.8	8.85	10	30.4	21.37	8.9	28.14	10	SE	2.0324	1.17345	23	NA	24	NA	2	8.5	1.44692	153.27	-30.2098	2001	2010	23.0399	7.36006	4.78006
