# Supplementary material for: Impacts of ocean warming on echinoderms: A meta‐analysis
Source: Ecol Evol. 2023 Aug 8;13(8):e10307. doi: 10.1002/ece3.10307 (PMC10409743; doi:10.1002/ece3.10307)
Supplement: Supplementary file 3 — File S3 [file ECE3-13-e10307-s002.xlsx]

## Sheet: Sheet1
S3: Robust model outputs of multivariate mixed effects models for various predictors. The calculated percentage increase/decrease in performance for each group of a predictors is also provided, as well as the percentages for each degree of warming.
Biological response	Estimate	SE	tval	df	pval	ci.lb	ci.ub	% increase/decrease	Biological response	Estimate	SE	tval	df	pval	ci.lb	ci.ub	% increase/decrease
Development success	-0.1333	0.0992	-1.3436	78	0.183	-0.3308	0.0642	12.4798	Development success	-0.4338	0.357	-1.215	72	0.2283	-1.1455	0.2779	35.1958
Feeding and nutrition	-0.1095	0.141	-0.7769	78	0.4396	-0.3902	0.1712	10.3718	Feeding and nutrition	-0.2315	0.1494	-1.5498	72	0.1256	-0.5293	0.0663	20.6657
Growth	-0.0208	0.0334	-0.6236	78	0.5347	-0.0873	0.0456	2.05852	Growth	-0.0798	0.0872	-0.9151	72	0.3632	-0.2536	0.094	7.6699
Metabolic rate	0.2806	0.1101	2.5494	78	0.0128	0.0615	0.4997	32.3924	Metabolic rate	0.161	0.081	1.9869	72	0.0507	-0.0005	0.3226	17.4685
Movement	-0.0111	0.058	-0.1915	78	0.8486	-0.1265	0.1043	1.10386	Movement	-0.1507	0.2853	-0.5282	72	0.599	-0.7193	0.418	13.9894
Reproductive success	-0.0226	0.0128	-1.7639	78	0.0817	-0.0481	0.0029	2.23465	Reproductive success	-0.0227	0.0568	-0.3996	72	0.6906	-0.136	0.0905	2.24443
Survival	-0.4274	0.1166	-3.6639	78	0.0005	-0.6596	-0.1952	34.7797	Survival	-0.3567	0.1001	-3.5641	72	0.0007	-0.5562	-0.1572	30.0018
QM; F = 5.00, df = 7,78, P < 0.001, n = 710									QM; F = 4.76, df = 7,72, P < 0.001, n = 529
Life stage	estimate	se	tval	df	pval	ci.lb	ci.ub	% increase/decrease	Life stage	estimate	se	tval	df	pval	ci.lb	ci.ub	% increase/decrease
Gametes	-0.0277	0.0131	-2.1055	75	0.0386	-0.0539	-0.0015	2.73199	Gametes	-0.0552	0.0663	-0.8331	69	0.4076	-0.1874	0.077	5.37041
Embryonic stage	-0.1504	0.1064	-1.4142	75	0.1615	-0.3623	0.0615	13.9636	Embryonic stage	-0.4755	0.3749	-1.2686	69	0.2089	-1.2234	0.2723	37.8426
Larval stage	-0.2208	0.0628	-3.5171	75	0.0007	-0.3459	-0.0957	19.8123	Larval stage	-0.1703	0.0464	-3.67	69	0.0005	-0.2629	-0.0777	15.6588
Juvenile stage	-0.0926	0.0561	-1.6523	75	0.1026	-0.2043	0.019	8.84419	Juvenile stage	-0.5106	0.0656	-7.7823	69	<.0001	-0.6415	-0.3797	39.9865
Adult stage	-0.0094	0.0514	-0.1837	75	0.8548	-0.1119	0.093	0.935596	Adult stage	-0.005	0.089	-0.0564	69	0.9552	-0.1825	0.1725	0.498752
QM; F = 4.65, df = 5,75, P = 0.001, n = 658									QM; F = 15.78, df = 5,69, P < 0.001, n = 488
Class	estimate	se	tval	df	pval	ci.lb	ci.ub	% increase/decrease	Class	estimate	se	tval	df	pval	ci.lb	ci.ub	% increase/decrease
Asteroidea	-0.3518	0.0553	-6.3629	76	<.0001	-0.4619	-0.2417	29.6579	Asteroidea	-0.7193	0.1863	-3.8618	70	0.0002	-1.0907	-0.3478	51.2907
Echinoidea	-0.0066	0.0141	-0.4721	76	0.6382	-0.0346	0.0214	0.657827	Echinoidea	-0.0099	0.0469	-0.2119	70	0.8328	-0.1035	0.0836	0.985116
Holothuroidea	-0.11	0.0268	-4.1047	76	0.0001	-0.1634	-0.0566	10.4166	Holothuroidea	-0.3267	0.1628	-2.0068	70	0.0486	-0.6514	-0.002	27.87
Ophiuroidea	0.1369	0.1165	1.1755	76	0.2435	-0.0951	0.3689	14.6713	Ophiuroidea	0.1434	0.1386	1.0348	70	0.3043	-0.133	0.4199	15.4191
QM; F = 14.74, df = 4,76, P < 0.001, n = 658									QM; F = 5.01, df = 4,70, P = 0.001, n = 488
Region	estimate	se	tval	df	pval	ci.lb	ci.ub	% increase/decrease	Region	estimate	se	tval	df	pval	ci.lb	ci.ub	% increase/decrease
Tropical (4-23°)	-0.079	0.0571	-1.383	76	0.1707	-0.1927	0.0348	7.59601	Tropical (4-23°)	-0.4082	0.2494	-1.637	70	0.1061	-0.9055	0.0891	33.5154
Sub-tropical (26-35°)	-0.0926	0.0388	-2.3871	76	0.0195	-0.1699	-0.0153	8.84419	Sub-tropical (26-35°)	-0.0952	0.1086	-0.8767	70	0.3836	-0.3118	0.1214	9.08089
Temperate (36-53°)	-0.0588	0.0347	-1.6947	76	0.0942	-0.128	0.0103	5.71047	Temperate (36-53°)	-0.1672	0.1225	-1.3645	70	0.1768	-0.4115	0.0772	15.397
Polar (62-78°)	0.0308	0.0329	0.9363	76	0.3521	-0.0348	0.0965	3.12792	Polar (62-78°)	0.0847	0.0781	1.0837	70	0.2822	-0.0711	0.2405	8.83905
QM; F = 2.84, df = 4,76, P = 0.030, n = 658									QM; F = 1.62, df = 4,70, P = 0.179, n = 488
Experimental moderator (no LnSR)	estimate	se	tval	df	pval	ci.lb	ci.ub	% increase/decrease	Experimental moderator (no LnSR)	estimate	se	tval	df	pval	ci.lb	ci.ub	% increase/decrease
Habituation time	0.0032	0.0039	0.8235	34	0.4159	-0.0047	0.011	0.320513	Habituation time	0.0025	0.0042	0.5929	31	0.5576	-0.0061	0.011	0.250313
Warming rate	0.7309	0.5595	1.3064	16	0.2099	-0.4551	1.9169	107.695	Warming rate	0.6373	0.6474	0.9845	15	0.3405	-0.7425	2.0172	89.1367
Exposure time	0.0001	0.0002	0.6543	33	0.5175	-0.0002	0.0005	0.0100005	Exposure time	0.0001	0.0003	0.4135	30	0.6822	-0.0006	0.0008	0.0100005
